# Supplementary material for: Ethyl 1-acetyl-1H-indole-3-carboxyl­ate
Source: Acta Crystallogr Sect E Struct Rep Online. 2009 Jul 8;65(Pt 8):o1802–3. doi: 10.1107/S1600536809025379 (PMC2977149; doi:10.1107/S1600536809025379)
Supplement: Supplementary file 1 [file e-65-o1802-sup1.cif]

##############################################################################
###                                                                        ###
###        Electronic paper (Acta Crystallographica Section E)             ###
###                                                                        ###
##############################################################################
#                                                                            #
# This CIF contains the data in a paper accepted for publication in Acta     #
# Crystallographica Section E. It conforms to the requirements of Notes      #
# for Authors for Section E, and has been peer reviewed under the auspices   #
# of the IUCr Commission on Journals.                                        #
#                                                                            #
# Full details of the Crystallographic Information File format               #
# are given in the paper "The Crystallographic Information File (CIF):       #
# a New Standard Archive File for Crystallography" by S. R. Hall, F. H.      #
# Allen and I. D. Brown [Acta Cryst. (1991), A47, 655-685].                  #
#                                                                            #
# The current version of the core CIF dictionary is obtainable from          #
# ftp://ftp.iucr.org/pub/cif_core.dic. The current version number is 2.4.    #
#                                                                            #
# Software is freely available for graphical display of the structure(s) in  #
# this CIF.  For information consult the CIF home page http://www.iucr.org/  #
# cif/home.html                                                              #
#                                                                            #
# This file may be used for bona fide research purposes within the           #
# scientific community so long as proper attribution is given to the journal # 
# article from which it was obtained.                                        #
#                                                                            #
##############################################################################
                                             
data_I
_audit_creation_method     SHELXL-97
_chemical_name_systematic
;
Ethyl 1-acetyl-1<i>H</i>-indole-3-carboxylate
;
_chemical_name_common     ?
_chemical_formula_moiety     'C13 H13 N O3'
_chemical_formula_sum     'C13 H13 N O3'
_chemical_formula_iupac     'C13 H13 N O3'
_chemical_formula_weight     231.24
_chemical_melting_point     ?
_symmetry_cell_setting     triclinic
_symmetry_space_group_name_H-M     'P -1'
_symmetry_space_group_name_Hall     '-P 1'
loop_
    _symmetry_equiv_pos_as_xyz
    'x, y, z'
    '-x, -y, -z'
_cell_length_a     7.5190(10)
_cell_length_b     8.4790(10)
_cell_length_c     10.187(2)
_cell_angle_alpha     97.380(10)
_cell_angle_beta     95.78(2)
_cell_angle_gamma     114.280(10)
_cell_volume     578.58(15)
_cell_formula_units_Z     2
_cell_measurement_reflns_used     23
_cell_measurement_theta_min     3.68
_cell_measurement_theta_max     11.35
_cell_measurement_temperature     296(2)
_exptl_crystal_description     block
_exptl_crystal_colour     colourless
_exptl_crystal_size_max     0.51
_exptl_crystal_size_mid     0.41
_exptl_crystal_size_min     0.20
_exptl_crystal_density_diffrn     1.327
_exptl_crystal_density_meas     ?
_exptl_crystal_density_method     'not measured'
_exptl_crystal_F_000     244
_exptl_absorpt_coefficient_mu     0.095
_exptl_absorpt_correction_type     multi-scan
_exptl_absorpt_process_details
;
[XSCANS (Siemens 1996) and XPREP (Siemens, 1994)]
;
_exptl_absorpt_correction_T_min     0.823
_exptl_absorpt_correction_T_max     0.981
_exptl_special_details     ?
_diffrn_ambient_temperature     296(2)
_diffrn_radiation_type     MoK\a
_diffrn_radiation_wavelength     0.71073
_diffrn_radiation_source     'fine-focus sealed tube'
_diffrn_radiation_monochromator     graphite
_diffrn_measurement_device_type     'Siemens P4'
_diffrn_measurement_method     2\q/\w
_diffrn_detector_area_resol_mean     ?
_diffrn_reflns_number     2536
_diffrn_reflns_av_R_equivalents     0.0194
_diffrn_reflns_av_sigmaI/netI     0.0250
_diffrn_reflns_theta_min     2.05
_diffrn_reflns_theta_max     25.00
_diffrn_reflns_theta_full     25.00
_diffrn_measured_fraction_theta_max     0.996
_diffrn_measured_fraction_theta_full     0.996
_diffrn_reflns_limit_h_min     -8
_diffrn_reflns_limit_h_max     1
_diffrn_reflns_limit_k_min     -9
_diffrn_reflns_limit_k_max     9
_diffrn_reflns_limit_l_min     -12
_diffrn_reflns_limit_l_max     12
_diffrn_standards_number     3
_diffrn_standards_interval_count     97
_diffrn_standards_interval_time     ?
_diffrn_standards_decay_%     <1
_refine_special_details     ?
_reflns_number_total     2027
_reflns_number_gt     1696
_reflns_threshold_expression     I>2\s(I)
_refine_ls_structure_factor_coef     Fsqd
_refine_ls_matrix_type     full
_refine_ls_R_factor_all     0.0497
_refine_ls_R_factor_gt     0.0422
_refine_ls_wR_factor_gt     0.1133
_refine_ls_wR_factor_ref     0.1202
_refine_ls_goodness_of_fit_ref     1.089
_refine_ls_restrained_S_all     1.089
_refine_ls_number_reflns     2027
_refine_ls_number_parameters     155
_refine_ls_number_restraints     0
_refine_ls_number_constraints     0
_refine_ls_hydrogen_treatment     constr
_refine_ls_weighting_scheme     calc
_refine_ls_weighting_details
         'calc w=1/[\s^2^(Fo^2^)+(0.0647P)^2^+0.0738P] where P=(Fo^2^+2Fc^2^)/3'
_atom_sites_solution_hydrogens     geom
_atom_sites_solution_primary     direct
_atom_sites_solution_secondary     difmap
_refine_ls_shift/su_max     0.001
_refine_ls_shift/su_mean     0.000
_refine_diff_density_max     0.172
_refine_diff_density_min     -0.180
_refine_ls_extinction_method     'SHELXTL (Bruker, 2003; Sheldrick, 2008)'
_refine_ls_extinction_coef     0.103(12)
_refine_ls_extinction_expression
                                  'Fc^*^=kFc[1+0.001xFc^2^\l^3^/sin(2\q)]^-1/4^'
loop_
    _atom_type_symbol
    _atom_type_description
    _atom_type_scat_dispersion_real
    _atom_type_scat_dispersion_imag
    _atom_type_scat_source
    'C' 'C' 0.0033 0.0016
                         'International Tables Vol C Tables 4.2.6.8 and 6.1.1.4'
    'H' 'H' 0.0000 0.0000
                         'International Tables Vol C Tables 4.2.6.8 and 6.1.1.4'
    'N' 'N' 0.0061 0.0033
                         'International Tables Vol C Tables 4.2.6.8 and 6.1.1.4'
    'O' 'O' 0.0106 0.0060
                         'International Tables Vol C Tables 4.2.6.8 and 6.1.1.4'
_computing_data_collection     'XSCANS (Siemens, 1996)'
_computing_cell_refinement     'XSCANS (Siemens, 1996)'
_computing_data_reduction     'XSCANS (Siemens, 1996)'
_computing_structure_solution
                            'XPREP (Siemens 1994) and SHELXTL (Sheldrick, 2008)'
_computing_structure_refinement     'SHELXTL (Sheldrick, 2008)'
_computing_molecular_graphics     'SHELXTL (Sheldrick, 2008)'
_computing_publication_material     'SHELXTL (Sheldrick, 2008)'
loop_
    _atom_site_type_symbol
    _atom_site_label
    _atom_site_fract_x
    _atom_site_fract_y
    _atom_site_fract_z
    _atom_site_U_iso_or_equiv
    _atom_site_adp_type
    _atom_site_calc_flag
    _atom_site_refinement_flags
    _atom_site_occupancy
    _atom_site_disorder_assembly
    _atom_site_disorder_group
    C C1 0.3179(2) 0.9158(2) 0.76860(15) 0.0474(4) Uani d . 1 . .
    C C2 0.3276(2) 0.8319(2) 0.64495(16) 0.0560(4) Uani d . 1 . .
    H H2 0.3926 0.8952 0.5826 0.067 Uiso calc R 1 . .
    C C3 0.2364(3) 0.6502(2) 0.61896(18) 0.0641(5) Uani d . 1 . .
    H H3 0.2402 0.5898 0.5371 0.077 Uiso calc R 1 . .
    C C4 0.1394(3) 0.5554(2) 0.71141(19) 0.0658(5) Uani d . 1 . .
    H H4 0.0804 0.4330 0.6907 0.079 Uiso calc R 1 . .
    C C5 0.1286(3) 0.6392(2) 0.83389(17) 0.0572(4) Uani d . 1 . .
    H H5 0.0629 0.5747 0.8955 0.069 Uiso calc R 1 . .
    C C6 0.2186(2) 0.8227(2) 0.86285(15) 0.0477(4) Uani d . 1 . .
    C C7 0.2359(2) 0.9517(2) 0.97738(15) 0.0477(4) Uani d . 1 . .
    C C8 0.3421(2) 1.1130(2) 0.95024(15) 0.0491(4) Uani d . 1 . .
    H H8 0.3747 1.2189 1.0077 0.059 Uiso calc R 1 . .
    C C9 0.1539(2) 0.9133(2) 1.10037(16) 0.0526(4) Uani d . 1 . .
    C C10 0.5038(3) 1.2371(2) 0.76197(16) 0.0563(4) Uani d . 1 . .
    C C11 0.5648(3) 1.4194(3) 0.8383(2) 0.0756(6) Uani d . 1 . .
    H H11A 0.6392 1.4336 0.9248 0.113 Uiso calc R 1 . .
    H H11B 0.4491 1.4377 0.8497 0.113 Uiso calc R 1 . .
    H H11C 0.6452 1.5037 0.7894 0.113 Uiso calc R 1 . .
    C C12 0.1351(3) 1.0333(3) 1.31867(17) 0.0613(5) Uani d . 1 . .
    H H12A 0.1950 0.9683 1.3634 0.074 Uiso calc R 1 . .
    H H12B -0.0076 0.9667 1.3045 0.074 Uiso calc R 1 . .
    C C13 0.1950(3) 1.2107(3) 1.40273(18) 0.0724(5) Uani d . 1 . .
    H H13A 0.1508 1.1970 1.4875 0.109 Uiso calc R 1 . .
    H H13B 0.1361 1.2743 1.3572 0.109 Uiso calc R 1 . .
    H H13C 0.3366 1.2747 1.4175 0.109 Uiso calc R 1 . .
    N N1 0.39555(19) 1.09788(17) 0.82406(12) 0.0489(4) Uani d . 1 . .
    O O1 0.0559(3) 0.76795(18) 1.11828(14) 0.0845(5) Uani d . 1 . .
    O O2 0.20161(17) 1.05915(15) 1.19112(11) 0.0559(3) Uani d . 1 . .
    O O3 0.5434(2) 1.20764(19) 0.65295(13) 0.0814(5) Uani d . 1 . .
loop_
    _atom_site_aniso_label
    _atom_site_aniso_U_11
    _atom_site_aniso_U_22
    _atom_site_aniso_U_33
    _atom_site_aniso_U_12
    _atom_site_aniso_U_13
    _atom_site_aniso_U_23
    C1 0.0485(8) 0.0506(9) 0.0420(8) 0.0226(7) 0.0046(6) 0.0028(6)
    C2 0.0594(10) 0.0612(10) 0.0452(9) 0.0262(8) 0.0100(7) 0.0006(7)
    C3 0.0707(11) 0.0617(11) 0.0531(10) 0.0282(9) 0.0083(8) -0.0092(8)
    C4 0.0744(11) 0.0493(10) 0.0660(11) 0.0245(9) 0.0072(9) -0.0049(8)
    C5 0.0631(10) 0.0494(9) 0.0552(10) 0.0216(8) 0.0084(8) 0.0070(7)
    C6 0.0492(8) 0.0497(8) 0.0437(8) 0.0231(7) 0.0043(6) 0.0036(7)
    C7 0.0521(8) 0.0502(9) 0.0419(8) 0.0239(7) 0.0077(6) 0.0062(7)
    C8 0.0569(9) 0.0503(9) 0.0405(8) 0.0245(7) 0.0102(6) 0.0032(6)
    C9 0.0617(9) 0.0541(10) 0.0467(9) 0.0283(8) 0.0122(7) 0.0108(7)
    C10 0.0656(10) 0.0570(10) 0.0478(9) 0.0254(8) 0.0155(7) 0.0131(7)
    C11 0.0980(15) 0.0525(11) 0.0726(12) 0.0247(10) 0.0284(11) 0.0146(9)
    C12 0.0718(11) 0.0789(12) 0.0442(9) 0.0395(10) 0.0208(8) 0.0160(8)
    C13 0.0812(13) 0.0925(14) 0.0491(10) 0.0451(11) 0.0156(9) 0.0023(9)
    N1 0.0562(8) 0.0484(7) 0.0406(7) 0.0215(6) 0.0105(5) 0.0044(5)
    O1 0.1286(12) 0.0546(8) 0.0692(9) 0.0304(8) 0.0424(8) 0.0197(6)
    O2 0.0660(7) 0.0586(7) 0.0430(6) 0.0256(6) 0.0172(5) 0.0069(5)
    O3 0.1158(11) 0.0731(9) 0.0556(8) 0.0346(8) 0.0377(7) 0.0162(7)
_geom_special_details     ?
loop_
    _geom_bond_atom_site_label_1
    _geom_bond_atom_site_label_2
    _geom_bond_site_symmetry_2
    _geom_bond_distance
    _geom_bond_publ_flag
    C1 C2 . 1.389(2) ?
    C1 C6 . 1.399(2) ?
    C1 N1 . 1.4186(19) ?
    C2 C3 . 1.379(2) ?
    C2 H2 . 0.9300 ?
    C3 C4 . 1.384(3) ?
    C3 H3 . 0.9300 ?
    C4 C5 . 1.381(2) ?
    C4 H4 . 0.9300 ?
    C5 C6 . 1.393(2) ?
    C5 H5 . 0.9300 ?
    C6 C7 . 1.449(2) ?
    C7 C8 . 1.352(2) ?
    C7 C9 . 1.467(2) ?
    C8 N1 . 1.391(2) ?
    C8 H8 . 0.9300 ?
    C9 O1 . 1.197(2) ?
    C9 O2 . 1.3367(19) ?
    C10 O3 . 1.201(2) ?
    C10 N1 . 1.400(2) ?
    C10 C11 . 1.497(3) ?
    C11 H11A . 0.9600 ?
    C11 H11B . 0.9600 ?
    C11 H11C . 0.9600 ?
    C12 O2 . 1.449(2) ?
    C12 C13 . 1.494(3) ?
    C12 H12A . 0.9700 ?
    C12 H12B . 0.9700 ?
    C13 H13A . 0.9600 ?
    C13 H13B . 0.9600 ?
    C13 H13C . 0.9600 ?
loop_
    _geom_angle_atom_site_label_1
    _geom_angle_atom_site_label_2
    _geom_angle_atom_site_label_3
    _geom_angle_site_symmetry_1
    _geom_angle_site_symmetry_3
    _geom_angle
    _geom_angle_publ_flag
    C2 C1 C6 . . 122.32(15) ?
    C2 C1 N1 . . 130.20(15) ?
    C6 C1 N1 . . 107.48(13) ?
    C3 C2 C1 . . 116.89(17) ?
    C3 C2 H2 . . 121.6 ?
    C1 C2 H2 . . 121.6 ?
    C2 C3 C4 . . 121.75(17) ?
    C2 C3 H3 . . 119.1 ?
    C4 C3 H3 . . 119.1 ?
    C5 C4 C3 . . 121.27(17) ?
    C5 C4 H4 . . 119.4 ?
    C3 C4 H4 . . 119.4 ?
    C4 C5 C6 . . 118.33(17) ?
    C4 C5 H5 . . 120.8 ?
    C6 C5 H5 . . 120.8 ?
    C5 C6 C1 . . 119.44(14) ?
    C5 C6 C7 . . 133.47(15) ?
    C1 C6 C7 . . 107.10(14) ?
    C8 C7 C6 . . 107.50(14) ?
    C8 C7 C9 . . 126.52(15) ?
    C6 C7 C9 . . 125.98(15) ?
    C7 C8 N1 . . 110.33(14) ?
    C7 C8 H8 . . 124.8 ?
    N1 C8 H8 . . 124.8 ?
    O1 C9 O2 . . 123.51(15) ?
    O1 C9 C7 . . 124.06(16) ?
    O2 C9 C7 . . 112.43(14) ?
    O3 C10 N1 . . 120.26(16) ?
    O3 C10 C11 . . 123.11(16) ?
    N1 C10 C11 . . 116.63(15) ?
    C10 C11 H11A . . 109.5 ?
    C10 C11 H11B . . 109.5 ?
    H11A C11 H11B . . 109.5 ?
    C10 C11 H11C . . 109.5 ?
    H11A C11 H11C . . 109.5 ?
    H11B C11 H11C . . 109.5 ?
    O2 C12 C13 . . 107.88(15) ?
    O2 C12 H12A . . 110.1 ?
    C13 C12 H12A . . 110.1 ?
    O2 C12 H12B . . 110.1 ?
    C13 C12 H12B . . 110.1 ?
    H12A C12 H12B . . 108.4 ?
    C12 C13 H13A . . 109.5 ?
    C12 C13 H13B . . 109.5 ?
    H13A C13 H13B . . 109.5 ?
    C12 C13 H13C . . 109.5 ?
    H13A C13 H13C . . 109.5 ?
    H13B C13 H13C . . 109.5 ?
    C8 N1 C10 . . 126.27(14) ?
    C8 N1 C1 . . 107.60(13) ?
    C10 N1 C1 . . 126.12(13) ?
    C9 O2 C12 . . 116.25(13) ?
loop_
    _geom_torsion_atom_site_label_1
    _geom_torsion_atom_site_label_2
    _geom_torsion_atom_site_label_3
    _geom_torsion_atom_site_label_4
    _geom_torsion_site_symmetry_1
    _geom_torsion_site_symmetry_2
    _geom_torsion_site_symmetry_3
    _geom_torsion_site_symmetry_4
    _geom_torsion
    _geom_torsion_publ_flag
    C6 C1 C2 C3 . . . . -0.9(2) ?
    N1 C1 C2 C3 . . . . -179.95(15) ?
    C1 C2 C3 C4 . . . . 0.1(3) ?
    C2 C3 C4 C5 . . . . 0.5(3) ?
    C3 C4 C5 C6 . . . . -0.2(3) ?
    C4 C5 C6 C1 . . . . -0.6(2) ?
    C4 C5 C6 C7 . . . . 179.54(17) ?
    C2 C1 C6 C5 . . . . 1.2(2) ?
    N1 C1 C6 C5 . . . . -179.57(13) ?
    C2 C1 C6 C7 . . . . -178.95(14) ?
    N1 C1 C6 C7 . . . . 0.31(16) ?
    C5 C6 C7 C8 . . . . 179.58(17) ?
    C1 C6 C7 C8 . . . . -0.29(17) ?
    C5 C6 C7 C9 . . . . 0.0(3) ?
    C1 C6 C7 C9 . . . . -179.90(14) ?
    C6 C7 C8 N1 . . . . 0.15(18) ?
    C9 C7 C8 N1 . . . . 179.76(14) ?
    C8 C7 C9 O1 . . . . 177.82(17) ?
    C6 C7 C9 O1 . . . . -2.6(3) ?
    C8 C7 C9 O2 . . . . -2.5(2) ?
    C6 C7 C9 O2 . . . . 177.09(13) ?
    C7 C8 N1 C10 . . . . 179.14(15) ?
    C7 C8 N1 C1 . . . . 0.04(17) ?
    O3 C10 N1 C8 . . . . 179.02(16) ?
    C11 C10 N1 C8 . . . . -1.0(3) ?
    O3 C10 N1 C1 . . . . -2.1(3) ?
    C11 C10 N1 C1 . . . . 177.96(15) ?
    C2 C1 N1 C8 . . . . 178.95(16) ?
    C6 C1 N1 C8 . . . . -0.23(16) ?
    C2 C1 N1 C10 . . . . -0.1(3) ?
    C6 C1 N1 C10 . . . . -179.32(15) ?
    O1 C9 O2 C12 . . . . 2.7(2) ?
    C7 C9 O2 C12 . . . . -177.03(13) ?
    C13 C12 O2 C9 . . . . -177.54(14) ?
loop_
    _geom_hbond_atom_site_label_D
    _geom_hbond_atom_site_label_H
    _geom_hbond_atom_site_label_A
    _geom_hbond_site_symmetry_A
    _geom_hbond_distance_DH
    _geom_hbond_distance_HA
    _geom_hbond_distance_DA
    _geom_hbond_angle_DHA
    _geom_hbond_publ_flag
    C2 H2 O3 2_676 0.93 2.61 3.296(2) 131 yes
    C5 H5 O1 2_567 0.93 2.64 3.273(2) 125 yes
    C12 H12B Cg1 2_577 0.96 2.95 3.618(3) 127 y
    C13 H13B Cg2 2_577 0.96 2.78 3.587(3) 142 y
data_global
_journal_date_recd_electronic     2009-06-11
_journal_date_accepted     2009-07-01
_journal_name_full     'Acta Crystallographica, Section E'
_journal_year     2009
_journal_volume     65
_journal_issue      8
_journal_page_first     o1802
_journal_page_last     o1803
_journal_paper_category     QO
_journal_coeditor_code     BH2233
_publ_contact_author_name     'Tasneem Siddiquee'
_publ_contact_author_address
;
Department of Chemistry,
Boswell Science Complex,
Tennessee State University, Nashville,
3500 John A Merritt Blvd
Nashville, TN 37209,
USA
;
_publ_contact_author_email     tsiddiqu@tnstate.edu
_publ_contact_author_fax     (615)-963-5337
_publ_contact_author_phone     (615)-963-5337
_publ_section_title
;
Ethyl 1-acetyl-1<i>H</i>-indole-3-carboxylate
;
loop_
    _publ_author_name
    _publ_author_footnote
    _publ_author_address
    "Siddiquee, Tasneem" .
;
Department of Chemistry,
Boswell Science Complex,
Tennessee State University, Nashville,
3500 John A Merritt Blvd
Nashville, TN 37209,
USA
;
    "Islam, Shahid" .
;
Department of Chemistry and Biochemistry,
University of Wisconsin-Milwaukee,
3210 N Cramer Street,
Milwaukee, WI 53211,
USA
;
    "Bennett, Dennis" .
;
Department of Chemistry and Biochemistry,
University of Wisconsin-Milwaukee,
3210 N Cramer Street,
Milwaukee, WI 53211,
USA
;
    "Zeller, Matthias" .
;
Youngstown State University,
Department of Chemistry,
One University Plaza,
Youngstown Ohio 44555-3663,
USA
;
    "Hossain, Mahmun" .
;
Department of Chemistry and Biochemistry,
University of Wisconsin-Milwaukee,
3210 N Cramer Street,
Milwaukee, WI 53211,
USA
;
