# Supplementary material for: Ethyl 1-acetyl-1H-indole-3-carboxyl­ate
Source: Acta Crystallogr Sect E Struct Rep Online. 2009 Jul 8;65(Pt 8):o1802–3. doi: 10.1107/S1600536809025379 (PMC2977149; doi:10.1107/S1600536809025379)
Supplement: Supplementary file 2 [file e-65-o1802-Isup2.hkl]

# 
# h,k,l, Fc-squared, Fo-squared, sigma(Fo-squared) and status flag 
# 
data_I
_shelx_title ' HOSSAIN2 in     P-1' 
_shelx_refln_list_code          4 
_shelx_F_calc_maximum      147.66 
_exptl_crystal_F_000       244.00 
_reflns_d_resolution_high  0.8409 
 
loop_ 
 _symmetry_equiv_pos_as_xyz 
 'x, y, z' 
 '-x, -y, -z' 
 
_cell_length_a     7.5190 
_cell_length_b     8.4790 
_cell_length_c    10.1870 
_cell_angle_alpha  97.380 
_cell_angle_beta   95.780 
_cell_angle_gamma 114.280 
 
_shelx_F_squared_multiplier     1.000 
 
loop_ 
 _refln_index_h 
 _refln_index_k 
 _refln_index_l 
 _refln_F_squared_calc 
 _refln_F_squared_meas 
 _refln_F_squared_sigma 
 _refln_observed_status 
   1   0   0       41.97       37.52      1.06 o 
   2   0   0      567.49      518.88      7.30 o 
   3   0   0      476.90      454.04      8.48 o 
   4   0   0       18.54       15.16      0.71 o 
   5   0   0       12.17       13.54      0.55 o 
   6   0   0       12.82       13.89      0.58 o 
   7   0   0        4.13        4.38      0.35 o 
   8   0   0        0.35       -0.45      0.68 o 
  -8   1   0        0.04       -0.48      0.48 o 
  -7   1   0       10.83       12.73      0.52 o 
  -6   1   0       57.08       58.04      2.32 o 
  -5   1   0        0.34        0.10      0.26 o 
  -4   1   0       11.03       11.19      0.55 o 
  -3   1   0        8.15        5.64      0.26 o 
  -2   1   0     1263.19     1280.77     11.33 o 
  -1   1   0     1084.52     1108.28     17.33 o 
   0   1   0     2961.65     3376.05     32.57 o 
   1   1   0      417.62      385.94      7.71 o 
   2   1   0      232.29      223.24      5.30 o 
   3   1   0       25.26       22.87      1.13 o 
   4   1   0        1.63        0.97      0.26 o 
   5   1   0       62.71       65.38      2.58 o 
   6   1   0        0.01        0.06      0.29 o 
   7   1   0        2.25        2.42      0.52 o 
  -8   2   0        1.98        2.22      0.45 o 
  -7   2   0        0.00        0.19      0.45 o 
  -6   2   0        1.74        1.61      0.29 o 
  -5   2   0        0.74        0.58      0.23 o 
  -4   2   0      473.92      458.67      9.36 o 
  -3   2   0       85.83       80.15      3.34 o 
  -2   2   0      291.64      273.87      5.28 o 
  -1   2   0      776.93      731.41     20.72 o 
   0   2   0        0.47        0.70      0.19 o 
   1   2   0       15.96       17.61      0.61 o 
   2   2   0      357.85      331.91      7.49 o 
   3   2   0       58.42       56.89      2.04 o 
   4   2   0        0.62        0.71      0.26 o 
   5   2   0       12.65       13.09      0.55 o 
   6   2   0        1.42        1.10      0.32 o 
   7   2   0       11.96       12.73      0.81 o 
  -8   3   0        2.37        3.16      0.52 o 
  -7   3   0        4.23        4.19      0.39 o 
  -6   3   0        2.81        3.06      0.39 o 
  -5   3   0       17.08       14.99      0.74 o 
  -4   3   0       10.90        8.64      0.55 o 
  -3   3   0        7.06        8.83      0.48 o 
  -2   3   0      385.00      375.36      6.98 o 
  -1   3   0       95.51      102.21      2.71 o 
   0   3   0      184.79      196.01      3.76 o 
   1   3   0      370.20      390.45      5.79 o 
   2   3   0        0.00       -0.16      0.16 o 
   3   3   0       82.56       90.24      3.36 o 
   4   3   0        0.10       -0.26      0.26 o 
   5   3   0        1.52        2.19      0.35 o 
   6   3   0       17.91       18.57      0.93 o 
  -8   4   0        0.28        1.22      0.45 o 
  -7   4   0        0.12        0.42      0.26 o 
  -6   4   0        1.73        1.93      0.29 o 
  -5   4   0        1.72        2.16      0.29 o 
  -4   4   0       15.59       15.73      0.71 o 
  -3   4   0       11.14       10.70      0.42 o 
  -2   4   0      120.56      128.08      4.83 o 
  -1   4   0      338.98      416.92      6.01 o 
   0   4   0       12.92       17.90      0.77 o 
   1   4   0        5.64        6.97      0.29 o 
   2   4   0       98.52       97.77      3.56 o 
   3   4   0       93.19       92.53      3.04 o 
   4   4   0       47.92       46.08      1.65 o 
   5   4   0        0.42        0.64      0.45 o 
  -8   5   0        1.03        1.51      0.45 o 
  -7   5   0        3.24        2.84      0.32 o 
  -6   5   0        0.00        0.00      0.23 o 
  -5   5   0       11.72        9.28      0.42 o 
  -4   5   0       12.58       13.60      0.71 o 
  -3   5   0      394.46      388.66      7.77 o 
  -2   5   0      150.04      148.33      5.06 o 
  -1   5   0       57.66       71.06      3.60 o 
   0   5   0       36.94       36.94      1.01 o 
   1   5   0        3.14        2.06      0.21 o 
   2   5   0        2.25        2.32      0.32 o 
   3   5   0        2.33        2.38      0.32 o 
   4   5   0       16.60       15.86      0.77 o 
   5   5   0        0.06        1.13      0.42 o 
  -8   6   0        7.25        7.06      0.61 o 
  -7   6   0        1.21        1.26      0.32 o 
  -6   6   0       10.86       10.38      0.48 o 
  -5   6   0       37.11       34.13      1.16 o 
  -4   6   0        0.05       -0.23      0.23 o 
  -3   6   0        1.79        1.71      0.29 o 
  -2   6   0        1.27        0.74      0.26 o 
  -1   6   0        0.02       -0.09      0.15 o 
   0   6   0      115.51      130.62      2.41 o 
   1   6   0       24.19       21.59      1.37 o 
   2   6   0       39.03       39.51      1.42 o 
   3   6   0        0.72        0.71      0.45 o 
   4   6   0        3.20        3.71      0.52 o 
  -8   7   0        4.71        5.19      0.61 o 
  -7   7   0       12.25       12.86      0.52 o 
  -6   7   0       16.54       15.70      0.58 o 
  -5   7   0        6.45        5.32      0.39 o 
  -4   7   0        6.79        7.03      0.42 o 
  -3   7   0       61.19       58.69      2.29 o 
  -2   7   0       82.42       88.71      2.75 o 
  -1   7   0       26.64       23.76      0.74 o 
   0   7   0       77.81       76.33      1.65 o 
   1   7   0        2.42        1.59      0.31 o 
   2   7   0        1.37        1.29      0.42 o 
   3   7   0        0.18       -0.23      0.55 o 
  -7   8   0        1.23        1.26      0.61 o 
  -6   8   0       15.68       16.79      0.55 o 
  -5   8   0       21.55       21.54      0.68 o 
  -4   8   0        0.14        0.13      0.26 o 
  -3   8   0       26.85       25.96      1.19 o 
  -2   8   0      116.85      114.12      2.20 o 
  -1   8   0        0.16       -0.21      0.26 o 
   0   8   0        8.69        7.35      0.26 o 
   1   8   0        0.45        0.24      0.23 o 
  -6   9   0        1.28        1.55      0.48 o 
  -5   9   0        7.65        7.64      0.58 o 
  -4   9   0        8.65        8.06      0.61 o 
  -3   9   0        0.57        0.58      0.48 o 
  -2   9   0        6.00        6.25      0.68 o 
  -1   9   0        0.23        1.47      0.84 o 
   0   9   0        3.23        2.90      0.39 o 
   0  -9   1        1.21        1.80      0.40 o 
   1  -9   1        0.53        0.16      0.25 o 
   2  -9   1       11.54        9.86      0.58 o 
   3  -9   1        0.10        0.32      0.39 o 
   4  -9   1       67.75       66.23      1.36 o 
   5  -9   1        7.91        8.12      0.61 o 
   6  -9   1        0.65        0.90      0.48 o 
  -1  -8   1        0.01        0.08      0.26 o 
   0  -8   1        6.65        7.22      0.31 o 
   1  -8   1        3.04        2.81      0.32 o 
   2  -8   1       56.86       57.09      1.65 o 
   3  -8   1        8.04        8.60      0.42 o 
   4  -8   1       29.90       31.09      1.32 o 
   5  -8   1       14.32       14.67      0.55 o 
   6  -8   1        3.48        3.77      0.32 o 
   7  -8   1        2.57        2.03      0.55 o 
  -3  -7   1        3.20        2.93      0.58 o 
  -2  -7   1        9.54        8.12      0.58 o 
  -1  -7   1        3.47        3.79      0.31 o 
   0  -7   1       48.57       51.41      1.25 o 
   1  -7   1       23.64       22.14      0.60 o 
   2  -7   1       45.74       50.02      2.19 o 
   3  -7   1        2.28        1.80      0.29 o 
   4  -7   1        0.40        0.52      0.26 o 
   5  -7   1        5.38        6.51      0.39 o 
   6  -7   1        0.40        0.39      0.29 o 
   7  -7   1        2.46        3.13      0.32 o 
   8  -7   1        3.04        2.19      0.52 o 
  -4  -6   1        2.84        2.80      0.48 o 
  -3  -6   1        0.15        0.06      0.26 o 
  -2  -6   1       39.64       39.84      1.55 o 
  -1  -6   1       11.74       13.64      0.87 o 
   0  -6   1       27.56       28.54      0.83 o 
   1  -6   1        3.11        2.97      0.24 o 
   2  -6   1       38.15       35.04      1.39 o 
   3  -6   1       43.14       44.60      1.71 o 
   4  -6   1       41.43       40.01      1.45 o 
   5  -6   1       78.23       70.13      2.49 o 
   6  -6   1        3.30        3.32      0.35 o 
   7  -6   1        0.29        0.19      0.26 o 
   8  -6   1        0.02        1.00      0.48 o 
  -5  -5   1        3.50        2.74      0.55 o 
  -4  -5   1        2.97        2.13      0.29 o 
  -3  -5   1        7.45        7.86      0.42 o 
  -2  -5   1      101.20       94.95      2.94 o 
  -1  -5   1      186.20      197.47      8.06 o 
   0  -5   1      154.39      162.64      3.83 o 
   1  -5   1        2.08        1.99      0.16 o 
   2  -5   1       49.31       53.96      2.07 o 
   3  -5   1       74.28       66.78      3.33 o 
   4  -5   1       14.58       15.18      0.64 o 
   5  -5   1        1.99        2.51      0.29 o 
   6  -5   1        7.06        7.12      0.42 o 
   7  -5   1        0.61        0.55      0.32 o 
   8  -5   1        0.27        0.77      0.39 o 
  -5  -4   1        7.41        7.15      0.58 o 
  -4  -4   1       62.51       62.17      1.87 o 
  -3  -4   1        5.93        6.03      0.45 o 
  -2  -4   1       11.39       10.77      0.48 o 
  -1  -4   1      156.67      168.24      5.91 o 
   0  -4   1       17.57       19.42      0.61 o 
   1  -4   1      330.61      376.14      7.05 o 
   2  -4   1       57.42       52.81      2.00 o 
   3  -4   1       53.84       51.21      2.00 o 
   4  -4   1      112.41      111.80      4.24 o 
   5  -4   1        0.82        0.90      0.26 o 
   6  -4   1        1.59        2.42      0.29 o 
   7  -4   1        0.54        0.52      0.29 o 
   8  -4   1        0.60        1.10      0.58 o 
  -6  -3   1        2.09        2.19      0.45 o 
  -5  -3   1       35.65       38.06      1.45 o 
  -4  -3   1        0.63        0.03      0.23 o 
  -3  -3   1       90.27       97.06      3.56 o 
  -2  -3   1        0.98        0.68      0.19 o 
  -1  -3   1       69.41       71.54      2.46 o 
   0  -3   1      474.47      480.59     16.10 o 
   1  -3   1       15.17       20.43      0.60 o 
   2  -3   1        4.51        3.16      0.19 o 
   3  -3   1      147.74      131.10      4.52 o 
   4  -3   1       89.31       88.46      4.01 o 
   5  -3   1       32.36       29.33      1.26 o 
   6  -3   1       68.18       70.85      2.52 o 
   7  -3   1        0.02       -0.06      0.29 o 
   8  -3   1        0.60        0.87      0.58 o 
  -7  -2   1        6.47        8.12      0.68 o 
  -6  -2   1        7.12        6.96      0.42 o 
  -5  -2   1       12.17       14.28      0.58 o 
  -4  -2   1        0.00        0.06      0.19 o 
  -3  -2   1      309.57      302.37      6.92 o 
  -2  -2   1        5.21        3.26      0.23 o 
  -1  -2   1      148.77      139.51      3.24 o 
   0  -2   1      218.12      220.74      4.48 o 
   1  -2   1     1074.87     1235.18     14.74 o 
   2  -2   1     3823.38     3927.00     21.44 o 
   3  -2   1      845.05      755.47     10.26 o 
   4  -2   1      453.54      441.42      8.95 o 
   5  -2   1        1.59        1.71      0.29 o 
   6  -2   1        0.00        0.03      0.32 o 
   7  -2   1        1.52        2.45      0.32 o 
   8  -2   1        9.75       10.12      0.74 o 
  -7  -1   1        5.80        6.03      0.61 o 
  -6  -1   1        0.57        0.39      0.29 o 
  -5  -1   1       12.09       10.70      0.48 o 
  -4  -1   1       76.31       78.32      3.43 o 
  -3  -1   1        2.61        2.64      0.23 o 
  -2  -1   1      110.58       84.34      3.31 o 
  -1  -1   1     2335.17     2271.63     32.94 o 
   0  -1   1      613.75      561.26     11.43 o 
   1  -1   1      123.33      103.33      1.73 o 
   2  -1   1    21804.74    19826.04     63.82 o 
   3  -1   1        2.09        2.03      0.23 o 
   4  -1   1      176.35      162.94      5.42 o 
   5  -1   1       47.92       46.87      1.84 o 
   6  -1   1        1.13        1.71      0.35 o 
   7  -1   1        2.39        4.51      0.39 o 
   8  -1   1        1.33        1.29      0.55 o 
  -8   0   1        1.54        2.74      0.55 o 
  -7   0   1        0.39        0.45      0.29 o 
  -6   0   1        0.61        0.32      0.26 o 
  -5   0   1       64.63       71.22      2.94 o 
  -4   0   1      241.04      222.56      6.03 o 
  -3   0   1      120.92      108.95      4.06 o 
  -2   0   1      344.92      292.20      5.24 o 
  -1   0   1       63.09       47.09      1.89 o 
   0   0   1      931.92      969.10      4.27 o 
   1   0   1      329.77      346.53      4.72 o 
   2   0   1      321.05      320.49      6.21 o 
   3   0   1        1.53        2.71      0.23 o 
   4   0   1       77.31       82.50      4.01 o 
   5   0   1        1.89        2.38      0.32 o 
   6   0   1        1.09        0.45      0.29 o 
   7   0   1        7.08        8.57      0.42 o 
  -8   1   1        3.53        2.26      0.48 o 
  -7   1   1        4.38        4.22      0.39 o 
  -6   1   1       19.10       19.76      0.71 o 
  -5   1   1        2.95        2.19      0.26 o 
  -4   1   1        2.45        1.84      0.23 o 
  -3   1   1       12.17        9.84      0.48 o 
  -2   1   1     2199.85     2011.20     14.30 o 
  -1   1   1      262.30      240.16      3.99 o 
   0   1   1      355.76      399.32      4.75 o 
   1   1   1      669.58      624.38     10.21 o 
   2   1   1        5.08        5.12      0.26 o 
   3   1   1        0.33       -0.26      0.29 o 
   4   1   1       77.74       80.12      3.46 o 
   5   1   1       23.54       26.83      1.03 o 
   6   1   1        0.27        0.29      0.26 o 
   7   1   1        0.90        0.61      0.42 o 
  -8   2   1        4.03        3.25      0.48 o 
  -7   2   1        5.76        5.29      0.39 o 
  -6   2   1        2.72        3.96      0.35 o 
  -5   2   1       26.93       26.90      1.06 o 
  -4   2   1       17.71       20.38      1.03 o 
  -3   2   1       77.89       72.66      3.43 o 
  -2   2   1      360.86      345.47      6.30 o 
  -1   2   1      119.62      125.04      2.53 o 
   0   2   1      435.40      470.43      7.90 o 
   1   2   1      112.38      101.52      2.77 o 
   2   2   1      164.70      166.19      5.56 o 
   3   2   1       80.97       87.68      3.81 o 
   4   2   1        8.81       10.57      0.48 o 
   5   2   1       23.32       25.21      0.90 o 
   6   2   1        1.84        2.13      0.32 o 
  -8   3   1        5.15        5.19      0.48 o 
  -7   3   1       15.08       16.02      0.55 o 
  -6   3   1       14.78       14.06      0.52 o 
  -5   3   1        0.12        0.19      0.23 o 
  -4   3   1        5.45        4.06      0.32 o 
  -3   3   1        1.80        2.09      0.19 o 
  -2   3   1        0.00        0.23      0.13 o 
  -1   3   1        2.49        3.44      0.18 o 
   0   3   1      363.33      377.84      7.06 o 
   1   3   1      343.02      354.02      5.81 o 
   2   3   1        9.62       11.80      0.45 o 
   3   3   1       15.77       14.96      0.68 o 
   4   3   1       22.80       23.70      0.90 o 
   5   3   1       23.86       24.70      1.10 o 
   6   3   1       14.44       15.63      0.87 o 
  -8   4   1        0.68        0.55      0.29 o 
  -7   4   1        1.31        0.93      0.29 o 
  -6   4   1        8.99        9.77      0.52 o 
  -5   4   1       18.67       18.51      0.87 o 
  -4   4   1        2.09        2.45      0.29 o 
  -3   4   1      211.17      205.48      6.28 o 
  -2   4   1       27.92       29.78      1.32 o 
  -1   4   1      897.48     1302.30     28.79 o 
   0   4   1      208.45      221.35      5.22 o 
   1   4   1       26.62       32.87      0.97 o 
   2   4   1        1.06        0.93      0.23 o 
   3   4   1        0.87        0.71      0.29 o 
   4   4   1        1.34        1.03      0.29 o 
   5   4   1        0.27       -0.03      0.45 o 
  -8   5   1        8.85        9.31      0.64 o 
  -7   5   1        1.49        1.32      0.32 o 
  -6   5   1       58.53       58.53      2.32 o 
  -5   5   1       11.12       10.51      0.48 o 
  -4   5   1       25.71       25.74      1.13 o 
  -3   5   1      192.74      185.79      5.39 o 
  -2   5   1        8.60        7.03      0.39 o 
  -1   5   1       17.16       23.80      1.02 o 
   0   5   1        3.55        3.65      0.27 o 
   1   5   1        3.97        3.55      0.23 o 
   2   5   1       96.13       89.98      2.71 o 
   3   5   1       16.69       14.80      0.55 o 
   4   5   1       12.61       12.31      0.74 o 
  -8   6   1        6.71        6.03      0.58 o 
  -7   6   1        0.22        0.19      0.29 o 
  -6   6   1       14.33       14.67      0.58 o 
  -5   6   1       39.13       36.91      1.32 o 
  -4   6   1       50.05       51.51      2.45 o 
  -3   6   1        4.93        4.67      0.35 o 
  -2   6   1        0.93        0.48      0.29 o 
  -1   6   1      116.32      121.46      4.59 o 
   0   6   1      119.58      118.56      2.36 o 
   1   6   1       34.91       30.85      0.75 o 
   2   6   1       53.66       48.57      1.45 o 
   3   6   1        1.61        1.16      0.45 o 
  -8   7   1        0.15        0.55      0.42 o 
  -7   7   1        0.04       -0.06      0.26 o 
  -6   7   1       30.06       32.31      1.39 o 
  -5   7   1        1.30        1.22      0.29 o 
  -4   7   1       57.12       61.52      2.13 o 
  -3   7   1       35.43       31.81      1.06 o 
  -2   7   1        0.05       -0.10      0.26 o 
  -1   7   1       37.48       44.66      1.26 o 
   0   7   1      104.08       94.81      2.50 o 
   1   7   1        0.27        0.26      0.18 o 
   2   7   1        2.76        1.32      0.39 o 
  -7   8   1       12.82       13.09      0.81 o 
  -6   8   1        0.12        0.32      0.26 o 
  -5   8   1       32.64       30.35      1.16 o 
  -4   8   1        6.29        6.45      0.42 o 
  -3   8   1       10.68       11.96      0.48 o 
  -2   8   1       13.14       13.83      0.52 o 
  -1   8   1        0.33        0.45      0.32 o 
   0   8   1        2.60        3.41      0.34 o 
   1   8   1        1.90        1.90      0.38 o 
  -6   9   1       14.15       13.63      0.81 o 
  -5   9   1        2.19        1.35      0.52 o 
  -4   9   1        0.00       -0.13      0.35 o 
  -3   9   1       15.05       17.05      0.81 o 
  -2   9   1        0.46        0.29      0.45 o 
  -1   9   1        1.14        0.96      0.32 o 
   0  -9   2        0.07        0.07      0.35 o 
   1  -9   2        0.33        0.16      0.23 o 
   2  -9   2        8.92       10.80      0.61 o 
   3  -9   2        4.10        4.16      0.52 o 
   4  -9   2       19.07       20.28      0.81 o 
   5  -9   2        1.40        2.38      0.58 o 
   6  -9   2        5.68        5.41      0.58 o 
  -1  -8   2        7.23        6.29      0.60 o 
   0  -8   2       13.98       13.68      0.34 o 
   1  -8   2        2.93        2.73      0.22 o 
   2  -8   2       26.53       25.15      1.19 o 
   3  -8   2       15.82       15.51      0.55 o 
   4  -8   2        6.18        6.09      0.39 o 
   5  -8   2        2.50        2.42      0.35 o 
   6  -8   2        0.00        0.06      0.19 o 
   7  -8   2        2.82        2.61      0.58 o 
  -3  -7   2        0.13       -0.29      0.45 o 
  -2  -7   2        3.79        4.16      0.64 o 
  -1  -7   2        0.00       -0.10      0.24 o 
   0  -7   2       55.33       52.92      1.31 o 
   1  -7   2       33.22       35.40      0.84 o 
   2  -7   2       30.48       32.41      1.03 o 
   3  -7   2        0.62        0.68      0.26 o 
   4  -7   2        4.96        3.80      0.48 o 
   5  -7   2       13.31       12.44      0.48 o 
   6  -7   2        6.51        6.38      0.39 o 
   7  -7   2       13.10       12.25      0.71 o 
   8  -7   2        0.94        1.71      0.48 o 
  -4  -6   2        1.97        1.93      0.39 o 
  -3  -6   2       19.52       16.54      0.55 o 
  -2  -6   2       13.37       10.54      0.45 o 
  -1  -6   2       27.32       27.70      1.53 o 
   0  -6   2       97.50       91.84      3.99 o 
   1  -6   2      156.57      165.91      3.02 o 
   2  -6   2       83.93       97.52      3.30 o 
   3  -6   2        6.71        6.22      0.35 o 
   4  -6   2       36.54       35.04      1.26 o 
   5  -6   2        4.89        4.16      0.35 o 
   6  -6   2        0.00       -0.16      0.23 o 
   7  -6   2        0.00        0.03      0.29 o 
   8  -6   2        1.45        1.68      0.55 o 
  -5  -5   2        1.78        1.80      0.48 o 
  -4  -5   2       18.17       16.83      0.58 o 
  -3  -5   2       30.15       31.38      1.48 o 
  -2  -5   2      129.02      113.32      3.17 o 
  -1  -5   2        3.52        3.18      0.44 o 
   0  -5   2       42.16       44.17      1.31 o 
   1  -5   2      127.16      135.54      5.62 o 
   2  -5   2       27.40       28.19      1.16 o 
   3  -5   2       82.64       77.73      3.39 o 
   4  -5   2        0.31       -0.03      0.19 o 
   5  -5   2       11.36       11.93      0.48 o 
   6  -5   2       21.49       21.47      0.77 o 
   7  -5   2        0.50        0.61      0.29 o 
   8  -5   2        2.32        3.71      0.55 o 
  -5  -4   2        0.30        0.74      0.26 o 
  -4  -4   2       12.34       13.25      0.52 o 
  -3  -4   2       62.13       62.48      2.49 o 
  -2  -4   2        1.57        2.06      0.26 o 
  -1  -4   2      252.00      268.39      4.52 o 
   0  -4   2        0.01        0.10      0.11 o 
   1  -4   2       24.89       32.78      0.97 o 
   2  -4   2      285.02      274.81      6.77 o 
   3  -4   2        0.92        1.74      0.19 o 
   4  -4   2       20.02       18.06      0.77 o 
   5  -4   2        1.98        1.93      0.26 o 
   6  -4   2       19.88       21.99      0.74 o 
   7  -4   2       12.10       10.83      0.45 o 
   8  -4   2        6.81        7.35      0.64 o 
  -6  -3   2       16.04       16.99      0.81 o 
  -5  -3   2       27.72       27.51      1.29 o 
  -4  -3   2       20.11       21.44      0.81 o 
  -3  -3   2       32.98       30.94      1.26 o 
  -2  -3   2        4.29        3.13      0.26 o 
  -1  -3   2      561.64      574.65     14.66 o 
   0  -3   2       57.17       51.86      1.36 o 
   1  -3   2       23.60       28.05      1.82 o 
   2  -3   2       18.20       19.48      0.87 o 
   3  -3   2      350.47      337.05      7.42 o 
   4  -3   2     1245.33     1236.43     13.58 o 
   5  -3   2      193.19      177.45      4.58 o 
   6  -3   2      132.39      130.85      3.14 o 
   7  -3   2        0.07        0.32      0.29 o 
   8  -3   2        0.23        1.10      0.45 o 
  -7  -2   2       15.09       16.18      0.84 o 
  -6  -2   2        7.35        8.80      0.45 o 
  -5  -2   2        4.12        4.06      0.35 o 
  -4  -2   2        0.01        0.55      0.19 o 
  -3  -2   2       61.36       62.36      2.23 o 
  -2  -2   2      244.14      217.45      5.85 o 
  -1  -2   2       75.96       65.25      2.06 o 
   0  -2   2      186.72      160.88      3.77 o 
   1  -2   2     1525.42     1476.04     27.12 o 
   2  -2   2      258.49      239.70      5.25 o 
   3  -2   2      106.29       97.44      4.12 o 
   4  -2   2     2702.64     2773.43     21.74 o 
   5  -2   2        0.36        0.19      0.26 o 
   6  -2   2       42.70       47.23      2.06 o 
   7  -2   2        3.99        4.03      0.35 o 
   8  -2   2        0.03        0.19      0.45 o 
  -7  -1   2        0.04        0.16      0.39 o 
  -6  -1   2        0.55        0.81      0.26 o 
  -5  -1   2        3.31        3.32      0.32 o 
  -4  -1   2       15.72       15.22      0.55 o 
  -3  -1   2      348.19      339.65      7.67 o 
  -2  -1   2      514.76      454.93      7.50 o 
  -1  -1   2      683.12      637.48     27.54 o 
   0  -1   2      966.50      880.82      7.43 o 
   1  -1   2      435.86      381.12      3.91 o 
   2  -1   2      189.18      177.26      4.64 o 
   3  -1   2       53.88       56.43      2.10 o 
   4  -1   2       13.68       13.44      0.58 o 
   5  -1   2        2.11        1.35      0.32 o 
   6  -1   2       14.98       18.83      0.71 o 
   7  -1   2        0.00        0.00      0.26 o 
   8  -1   2        0.21        0.84      0.58 o 
  -8   0   2        0.86        1.26      0.55 o 
  -7   0   2        0.29        0.84      0.26 o 
  -6   0   2        7.74        6.86      0.42 o 
  -5   0   2       21.57       20.38      0.77 o 
  -4   0   2      120.08      113.83      4.24 o 
  -3   0   2       93.30       90.96      3.76 o 
  -2   0   2       34.45       30.60      1.20 o 
  -1   0   2       42.26       39.79      1.27 o 
   0   0   2     1698.49     1741.02      8.08 o 
   1   0   2      144.43      144.02      2.61 o 
   2   0   2      256.80      250.04      5.87 o 
   3   0   2      179.62      171.58      5.72 o 
   4   0   2        1.57        1.29      0.29 o 
   5   0   2        3.17        2.96      0.35 o 
   6   0   2        4.32        4.41      0.39 o 
   7   0   2        7.70        9.25      0.74 o 
  -8   1   2        0.47        1.06      0.35 o 
  -7   1   2       19.60       21.21      0.68 o 
  -6   1   2        7.77        6.64      0.39 o 
  -5   1   2       49.51       48.91      1.71 o 
  -4   1   2        0.37        0.32      0.16 o 
  -3   1   2       70.92       68.54      3.24 o 
  -2   1   2       19.98       18.33      0.87 o 
  -1   1   2       66.84       70.73      2.76 o 
   0   1   2      758.43      798.07      6.15 o 
   1   1   2      171.95      171.67      3.90 o 
   2   1   2       57.56       50.85      1.97 o 
   3   1   2       22.12       18.87      0.97 o 
   4   1   2       62.14       63.52      2.07 o 
   5   1   2       13.94       14.02      0.68 o 
   6   1   2        6.29        6.80      0.42 o 
   7   1   2        5.03        5.74      0.68 o 
  -8   2   2        0.08        0.26      0.35 o 
  -7   2   2       27.34       24.18      0.77 o 
  -6   2   2       13.94       14.80      0.58 o 
  -5   2   2       81.24       75.54      3.10 o 
  -4   2   2      194.56      191.21      5.69 o 
  -3   2   2        0.54        0.32      0.16 o 
  -2   2   2        1.22        0.74      0.16 o 
  -1   2   2        6.34        5.49      0.18 o 
   0   2   2       22.82       29.18      1.03 o 
   1   2   2       45.66       48.96      3.28 o 
   2   2   2      270.55      259.29      6.98 o 
   3   2   2       87.92       92.73      3.62 o 
   4   2   2       11.07       10.99      0.48 o 
   5   2   2        7.22        6.22      0.42 o 
   6   2   2        2.86        4.45      0.58 o 
  -8   3   2        0.02        0.03      0.35 o 
  -7   3   2       28.52       29.22      1.32 o 
  -6   3   2        1.88        2.29      0.29 o 
  -5   3   2       14.85       14.09      0.64 o 
  -4   3   2       14.68       15.64      0.77 o 
  -3   3   2      108.45      104.12      4.67 o 
  -2   3   2       14.99       15.32      0.61 o 
  -1   3   2     1001.38     1461.55     38.42 o 
   0   3   2       50.72       58.14      1.59 o 
   1   3   2      398.92      430.68      6.23 o 
   2   3   2       72.84       68.25      3.23 o 
   3   3   2        3.96        4.16      0.35 o 
   4   3   2        3.47        3.48      0.39 o 
   5   3   2        0.07        0.06      0.26 o 
   6   3   2        1.62        2.87      0.55 o 
  -8   4   2        2.35        1.48      0.45 o 
  -7   4   2        7.81        8.60      0.48 o 
  -6   4   2       40.55       38.55      1.39 o 
  -5   4   2        1.84        2.09      0.35 o 
  -4   4   2      370.61      360.28      7.53 o 
  -3   4   2       78.74       83.92      4.17 o 
  -2   4   2      100.52      118.18      4.73 o 
  -1   4   2      297.58      406.65      8.38 o 
   0   4   2        8.01        6.26      0.37 o 
   1   4   2       76.59       76.16      5.28 o 
   2   4   2        9.32        9.22      0.45 o 
   3   4   2        8.75        7.70      0.48 o 
   4   4   2       37.33       39.29      1.29 o 
   5   4   2        9.67        8.80      0.71 o 
  -8   5   2        2.72        2.71      0.52 o 
  -7   5   2       11.29       12.34      0.58 o 
  -6   5   2       14.13       13.41      0.58 o 
  -5   5   2        0.07        0.29      0.26 o 
  -4   5   2       34.56       36.26      1.55 o 
  -3   5   2       61.83       59.21      3.07 o 
  -2   5   2      123.48      145.11      4.70 o 
  -1   5   2        0.42        0.94      0.17 o 
   0   5   2        3.54        3.71      0.24 o 
   1   5   2      102.07       97.77      2.19 o 
   2   5   2       87.84       83.22      2.39 o 
   3   5   2       24.05       23.12      0.74 o 
   4   5   2       20.71       19.92      0.90 o 
  -8   6   2        0.29        0.55      0.35 o 
  -7   6   2        0.70        1.87      0.32 o 
  -6   6   2        0.21        0.42      0.29 o 
  -5   6   2        2.07        1.77      0.32 o 
  -4   6   2       71.70       76.13      2.75 o 
  -3   6   2        2.54        2.64      0.35 o 
  -2   6   2      122.33      139.01      3.75 o 
  -1   6   2       40.16       41.57      1.04 o 
   0   6   2        0.58        1.05      0.22 o 
   1   6   2       19.89       21.99      0.55 o 
   2   6   2       47.68       40.97      1.32 o 
   3   6   2        0.00        0.26      0.45 o 
  -8   7   2        0.92        0.03      0.35 o 
  -7   7   2        0.28        0.48      0.45 o 
  -6   7   2        0.45        0.77      0.32 o 
  -5   7   2       47.68       45.72      1.74 o 
  -4   7   2       15.71       14.70      0.55 o 
  -3   7   2       72.32       72.47      2.29 o 
  -2   7   2       11.06       10.89      0.48 o 
  -1   7   2       11.90       14.10      0.40 o 
   0   7   2        8.07        7.32      0.63 o 
   1   7   2        0.29        0.31      0.16 o 
   2   7   2        0.62        0.71      0.55 o 
  -7   8   2        0.47        0.97      0.48 o 
  -6   8   2       31.92       30.67      1.06 o 
  -5   8   2        1.91        2.03      0.32 o 
  -4   8   2       19.17       16.83      0.61 o 
  -3   8   2        1.67        1.22      0.29 o 
  -2   8   2        0.02       -0.03      0.23 o 
  -1   8   2       23.43       27.21      0.66 o 
   0   8   2        0.38        1.07      0.31 o 
   1   8   2        1.87        2.62      0.82 o 
  -6   9   2        1.28        1.97      0.55 o 
  -5   9   2        1.84        1.03      0.52 o 
  -4   9   2        1.99        1.22      0.45 o 
  -3   9   2        7.29        8.57      0.61 o 
  -2   9   2        4.86        5.06      0.71 o 
  -1   9   2        0.03        0.32      0.30 o 
   0  -9   3        2.19        2.59      0.44 o 
   1  -9   3        6.33        5.55      0.43 o 
   2  -9   3        9.22        8.83      0.64 o 
   3  -9   3        0.09        0.45      0.32 o 
   4  -9   3        6.31        6.77      0.55 o 
   5  -9   3        7.44        6.74      0.61 o 
   6  -9   3        0.68        0.58      0.45 o 
  -1  -8   3        0.04        0.08      0.26 o 
   0  -8   3        3.23        2.95      0.55 o 
   1  -8   3        0.33        0.47      0.16 o 
   2  -8   3       35.42       35.09      1.35 o 
   3  -8   3       33.93       33.67      1.29 o 
   4  -8   3       13.21       14.63      0.52 o 
   5  -8   3        0.01       -0.03      0.23 o 
   6  -8   3        0.06        0.19      0.35 o 
   7  -8   3        1.86        2.45      0.45 o 
  -3  -7   3        0.17        0.42      0.45 o 
  -2  -7   3        6.45        6.19      0.52 o 
  -1  -7   3       39.62       36.78      0.90 o 
   0  -7   3       31.96       28.10      0.82 o 
   1  -7   3       28.18       28.36      0.68 o 
   2  -7   3       36.94       35.45      1.29 o 
   3  -7   3       54.09       54.16      2.00 o 
   4  -7   3       28.23       30.89      1.00 o 
   5  -7   3        6.65        7.06      0.39 o 
   6  -7   3       10.77       11.02      0.45 o 
   7  -7   3        0.01        0.00      0.35 o 
  -4  -6   3        1.91        2.90      0.48 o 
  -3  -6   3        6.75        6.80      0.39 o 
  -2  -6   3       24.52       23.15      0.77 o 
  -1  -6   3       72.91       72.89      1.70 o 
   0  -6   3      113.31      111.28      2.29 o 
   1  -6   3        0.01       -0.14      0.16 o 
   2  -6   3       27.48       30.19      1.10 o 
   3  -6   3       53.12       54.01      2.42 o 
   4  -6   3        5.96        5.96      0.35 o 
   5  -6   3       24.61       22.99      0.81 o 
   6  -6   3        1.44        2.03      0.29 o 
   7  -6   3        0.75        0.81      0.26 o 
   8  -6   3        3.23        3.80      0.52 o 
  -5  -5   3        0.13       -0.35      0.35 o 
  -4  -5   3        6.49        6.61      0.39 o 
  -3  -5   3        3.18        2.80      0.32 o 
  -2  -5   3       39.76       40.30      1.94 o 
  -1  -5   3       48.03       45.94      1.14 o 
   0  -5   3        9.46        9.36      0.39 o 
   1  -5   3      284.29      289.95      5.85 o 
   2  -5   3        1.12        1.35      0.23 o 
   3  -5   3       11.07       12.02      0.42 o 
   4  -5   3       45.83       45.67      1.48 o 
   5  -5   3        6.90        7.48      0.39 o 
   6  -5   3       13.18       14.38      0.52 o 
   7  -5   3        3.09        2.58      0.32 o 
   8  -5   3        6.37        6.86      0.61 o 
  -5  -4   3       30.65       29.57      0.94 o 
  -4  -4   3       24.86       22.54      0.81 o 
  -3  -4   3       58.97       54.20      2.29 o 
  -2  -4   3       45.42       44.93      1.68 o 
  -1  -4   3       56.93       50.98      1.30 o 
   0  -4   3        5.04        4.93      0.42 o 
   1  -4   3      230.86      227.00      4.34 o 
   2  -4   3       84.81       78.39      3.69 o 
   3  -4   3        8.01        7.35      0.39 o 
   4  -4   3        1.89        1.68      0.23 o 
   5  -4   3       69.06       71.86      2.68 o 
   6  -4   3      283.90      278.05      4.00 o 
   7  -4   3       37.03       36.25      1.23 o 
   8  -4   3       31.12       31.57      1.10 o 
  -6  -3   3        6.10        6.86      0.61 o 
  -5  -3   3       19.29       17.28      0.68 o 
  -4  -3   3       37.97       41.16      2.00 o 
  -3  -3   3        0.23        1.00      0.23 o 
  -2  -3   3        4.94        3.45      0.26 o 
  -1  -3   3      203.99      212.02     15.17 o 
   0  -3   3      394.00      375.73      8.45 o 
   1  -3   3      156.69      149.22      3.32 o 
   2  -3   3       93.39       85.31      3.63 o 
   3  -3   3      165.70      155.19      5.00 o 
   4  -3   3       83.16       73.59      3.36 o 
   5  -3   3       29.44       28.96      1.16 o 
   6  -3   3      302.53      291.88      4.23 o 
   7  -3   3        0.17        0.19      0.29 o 
   8  -3   3        7.65        8.35      0.68 o 
  -7  -2   3        0.63        0.29      0.45 o 
  -6  -2   3       18.72       19.18      0.58 o 
  -5  -2   3        2.63        3.29      0.32 o 
  -4  -2   3       10.69        8.86      0.42 o 
  -3  -2   3        6.86        4.58      0.29 o 
  -2  -2   3       85.64       84.67      3.88 o 
  -1  -2   3      668.94      702.44     19.40 o 
   0  -2   3      250.44      224.67      4.41 o 
   1  -2   3      342.10      331.96     13.03 o 
   2  -2   3      278.96      250.92      5.77 o 
   3  -2   3      173.47      153.96      5.20 o 
   4  -2   3       21.66       21.06      0.90 o 
   5  -2   3        1.78        1.39      0.29 o 
   6  -2   3        0.55        0.64      0.29 o 
   7  -2   3        0.21        0.68      0.29 o 
   8  -2   3        2.19        1.55      0.58 o 
  -7  -1   3        0.02        0.93      0.39 o 
  -6  -1   3        2.41        2.87      0.32 o 
  -5  -1   3        2.13        1.80      0.29 o 
  -4  -1   3       13.59       16.67      0.77 o 
  -3  -1   3       70.51       73.91      3.46 o 
  -2  -1   3      284.35      276.31      6.13 o 
  -1  -1   3      341.12      314.61      4.10 o 
   0  -1   3       89.14       82.70      2.09 o 
   1  -1   3      150.13      128.72      4.92 o 
   2  -1   3      234.58      220.42      5.62 o 
   3  -1   3       19.55       23.58      0.84 o 
   4  -1   3       54.83       55.57      2.00 o 
   5  -1   3       19.75       20.96      0.84 o 
   6  -1   3        0.00       -0.16      0.29 o 
   7  -1   3        3.36        3.48      0.52 o 
  -8   0   3        9.90       10.70      0.74 o 
  -7   0   3        4.81        6.35      0.39 o 
  -6   0   3        0.54        0.52      0.32 o 
  -5   0   3      100.65       95.85      3.17 o 
  -4   0   3       11.54       12.73      0.61 o 
  -3   0   3      285.43      274.99      6.67 o 
  -2   0   3       39.92       42.00      1.55 o 
  -1   0   3        9.69       13.44      0.35 o 
   0   0   3       26.92       26.64      0.78 o 
   1   0   3       25.12       27.92      0.80 o 
   2   0   3      170.55      161.64      5.27 o 
   3   0   3       36.51       39.73      1.68 o 
   4   0   3        1.05        0.77      0.26 o 
   5   0   3        1.68        1.29      0.29 o 
   6   0   3       16.18       16.31      0.58 o 
   7   0   3        1.80        1.68      0.48 o 
  -8   1   3        1.06        1.80      0.52 o 
  -7   1   3       24.59       27.60      1.06 o 
  -6   1   3        0.00       -0.03      0.23 o 
  -5   1   3      108.27      106.89      3.46 o 
  -4   1   3        5.26        5.74      0.35 o 
  -3   1   3      202.73      195.00      5.60 o 
  -2   1   3     1084.81     1059.70     11.81 o 
  -1   1   3        8.35        6.33      0.17 o 
   0   1   3        3.05        2.68      0.14 o 
   1   1   3       42.63       45.10      1.27 o 
   2   1   3        0.02        0.00      0.19 o 
   3   1   3       33.69       32.49      1.23 o 
   4   1   3       65.53       64.20      2.84 o 
   5   1   3       15.62       16.34      0.68 o 
   6   1   3        5.24        4.74      0.39 o 
  -8   2   3        2.63        2.32      0.42 o 
  -7   2   3        2.10        2.74      0.29 o 
  -6   2   3        2.68        2.13      0.29 o 
  -5   2   3      156.17      153.57      4.21 o 
  -4   2   3       37.97       38.44      1.61 o 
  -3   2   3       92.07       91.83      4.08 o 
  -2   2   3       21.99       26.75      1.26 o 
  -1   2   3      240.60      300.88      4.71 o 
   0   2   3       61.67       74.30      2.06 o 
   1   2   3      626.00      663.82     11.02 o 
   2   2   3       53.13       52.61      1.84 o 
   3   2   3       40.93       45.02      1.61 o 
   4   2   3       12.48       12.44      0.55 o 
   5   2   3        0.08        0.03      0.26 o 
   6   2   3        2.86        3.29      0.64 o 
  -8   3   3        0.08       -0.26      0.32 o 
  -7   3   3        6.38        6.16      0.39 o 
  -6   3   3       24.17       21.09      0.94 o 
  -5   3   3       13.97       15.67      0.61 o 
  -4   3   3       97.76       95.97      4.08 o 
  -3   3   3        4.41        5.16      0.29 o 
  -2   3   3     1057.76     1178.18     15.02 o 
  -1   3   3      165.90      251.17      4.92 o 
   0   3   3      167.57      211.05      4.47 o 
   1   3   3       95.59       93.44      3.88 o 
   2   3   3        0.00       -0.19      0.19 o 
   3   3   3       59.81       56.69      2.39 o 
   4   3   3        5.83        5.70      0.45 o 
   5   3   3        7.81        8.57      0.64 o 
  -8   4   3        0.92        0.77      0.39 o 
  -7   4   3       27.23       27.76      1.29 o 
  -6   4   3       10.24       10.12      0.48 o 
  -5   4   3       18.38       16.93      0.68 o 
  -4   4   3       16.09       15.54      0.71 o 
  -3   4   3        3.86        2.58      0.29 o 
  -2   4   3       46.83       58.28      2.20 o 
  -1   4   3       16.67       31.71      1.84 o 
   0   4   3      159.76      180.85      8.71 o 
   1   4   3        0.27        0.52      0.27 o 
   2   4   3        8.20        7.41      0.42 o 
   3   4   3       39.50       41.52      1.74 o 
   4   4   3       33.92       34.38      1.10 o 
   5   4   3        9.09       10.96      0.81 o 
  -8   5   3        0.67       -0.06      0.39 o 
  -7   5   3       20.64       20.76      0.71 o 
  -6   5   3        0.77        0.48      0.29 o 
  -5   5   3       16.73       17.76      0.64 o 
  -4   5   3        0.37        0.32      0.26 o 
  -3   5   3       24.30       25.67      1.10 o 
  -2   5   3       90.30       96.77      3.62 o 
  -1   5   3       11.50       15.59      0.49 o 
   0   5   3      117.21      116.87      2.53 o 
   1   5   3       31.37       28.33      0.89 o 
   2   5   3        0.45        0.93      0.26 o 
   3   5   3        3.57        2.64      0.35 o 
   4   5   3       11.81        9.83      0.74 o 
  -8   6   3        0.02        0.42      0.39 o 
  -7   6   3        0.45       -0.03      0.29 o 
  -6   6   3        7.99        7.09      0.58 o 
  -5   6   3        6.77        5.83      0.45 o 
  -4   6   3        0.52        0.35      0.29 o 
  -3   6   3       89.38       83.89      2.88 o 
  -2   6   3       67.98       68.53      2.52 o 
  -1   6   3       89.91      103.55      2.08 o 
   0   6   3        5.07        4.21      0.26 o 
   1   6   3        6.69        7.55      0.60 o 
   2   6   3        1.32        0.71      0.39 o 
   3   6   3        0.58        0.68      0.35 o 
  -8   7   3        5.54        4.45      0.58 o 
  -7   7   3       13.12       12.67      0.74 o 
  -6   7   3       13.54       14.99      0.55 o 
  -5   7   3        0.01       -0.19      0.26 o 
  -4   7   3       84.14       78.81      2.13 o 
  -3   7   3       18.40       17.34      0.61 o 
  -2   7   3        6.82        6.38      0.42 o 
  -1   7   3        0.82        0.47      0.19 o 
   0   7   3        0.09        0.21      0.19 o 
   1   7   3       15.87       16.57      0.58 o 
   2   7   3        0.37        0.29      0.35 o 
  -7   8   3       26.96       26.21      1.06 o 
  -6   8   3        0.03        0.58      0.42 o 
  -5   8   3       75.69       70.93      1.45 o 
  -4   8   3        0.67        0.45      0.26 o 
  -3   8   3        1.10        1.48      0.32 o 
  -2   8   3        3.16        2.58      0.29 o 
  -1   8   3        6.96        7.63      0.46 o 
   0   8   3        5.27        4.35      0.40 o 
  -5   9   3        0.53        0.84      0.42 o 
  -4   9   3        0.84        1.29      0.55 o 
  -3   9   3        1.19        1.00      0.39 o 
  -2   9   3        4.89        7.48      0.64 o 
   0  -9   4        0.18        0.00      0.42 o 
   1  -9   4        1.06        0.32      0.50 o 
   2  -9   4        2.27        2.42      0.42 o 
   3  -9   4        0.51        0.87      0.45 o 
   4  -9   4       14.08       14.67      0.81 o 
   5  -9   4       13.35       13.89      0.74 o 
   6  -9   4        3.72        4.41      0.55 o 
  -1  -8   4        0.00        0.28      0.25 o 
   0  -8   4       11.75       11.92      0.32 o 
   1  -8   4       23.82       21.62      0.66 o 
   2  -8   4       36.24       35.90      1.19 o 
   3  -8   4       11.26       10.73      0.48 o 
   4  -8   4        8.89        8.61      0.42 o 
   5  -8   4        9.44        8.86      0.42 o 
   6  -8   4        8.75        8.83      0.58 o 
   7  -8   4        2.95        3.25      0.48 o 
  -3  -7   4        3.90        4.67      0.58 o 
  -2  -7   4        3.88        4.25      0.48 o 
  -1  -7   4       10.95       10.54      0.40 o 
   0  -7   4       13.14       11.86      0.34 o 
   1  -7   4       79.95       79.85      3.17 o 
   2  -7   4       42.73       42.23      1.71 o 
   3  -7   4        1.05        1.16      0.26 o 
   4  -7   4        9.36        9.93      0.45 o 
   5  -7   4       12.80       12.76      0.45 o 
   6  -7   4        0.13        0.19      0.23 o 
   7  -7   4        6.17        5.77      0.55 o 
  -4  -6   4        5.22        6.64      0.61 o 
  -3  -6   4        0.04        0.19      0.19 o 
  -2  -6   4       20.03       19.99      0.68 o 
  -1  -6   4        6.45        6.39      0.37 o 
   0  -6   4       60.61       62.89      1.62 o 
   1  -6   4        9.93        9.85      0.32 o 
   2  -6   4        7.13        8.38      0.39 o 
   3  -6   4       97.05       95.85      2.94 o 
   4  -6   4        2.03        1.93      0.29 o 
   5  -6   4        2.17        2.35      0.29 o 
   6  -6   4        3.22        3.64      0.32 o 
   7  -6   4        4.31        5.48      0.52 o 
  -5  -5   4        1.36        1.35      0.58 o 
  -4  -5   4        3.55        3.13      0.29 o 
  -3  -5   4       72.88       70.00      1.84 o 
  -2  -5   4        9.64        7.70      0.42 o 
  -1  -5   4       59.42       62.01      1.75 o 
   0  -5   4       36.25       37.85      1.01 o 
   1  -5   4       35.78       32.41      0.85 o 
   2  -5   4        0.96        1.35      0.23 o 
   3  -5   4       12.43       14.02      0.68 o 
   4  -5   4       40.50       39.66      2.07 o 
   5  -5   4        4.90        5.09      0.35 o 
   6  -5   4        1.59        1.71      0.32 o 
   7  -5   4       10.56       10.15      0.64 o 
   8  -5   4       52.36       54.01      1.39 o 
  -5  -4   4        8.40        8.77      0.61 o 
  -4  -4   4       21.69       20.38      0.71 o 
  -3  -4   4        5.75        5.06      0.35 o 
  -2  -4   4       66.43       60.21      2.58 o 
  -1  -4   4       17.22       21.36      0.60 o 
   0  -4   4        2.22        1.41      0.26 o 
   1  -4   4      125.21      132.61      3.78 o 
   2  -4   4      187.73      194.65      5.30 o 
   3  -4   4       43.59       44.35      1.65 o 
   4  -4   4       13.64       13.51      0.58 o 
   5  -4   4        2.86        3.74      0.32 o 
   6  -4   4       17.42       16.51      0.58 o 
   7  -4   4        7.07        6.67      0.39 o 
   8  -4   4       32.01       30.44      1.10 o 
  -6  -3   4       18.40       17.86      0.77 o 
  -5  -3   4        1.26        1.68      0.29 o 
  -4  -3   4       56.09       53.90      2.13 o 
  -3  -3   4       12.63       11.19      0.45 o 
  -2  -3   4       86.92       75.22      3.30 o 
  -1  -3   4        1.44        0.22      0.13 o 
   0  -3   4      141.64      145.11      3.49 o 
   1  -3   4      297.75      312.65      5.02 o 
   2  -3   4       30.74       28.91      1.10 o 
   3  -3   4       29.26       26.42      1.06 o 
   4  -3   4       46.70       45.74      1.71 o 
   5  -3   4       63.44       63.96      2.36 o 
   6  -3   4        1.82        1.39      0.35 o 
   7  -3   4        0.17        0.35      0.42 o 
  -7  -2   4        1.41        1.97      0.58 o 
  -6  -2   4       23.01       24.83      0.97 o 
  -5  -2   4        0.79        0.90      0.35 o 
  -4  -2   4       10.15       10.38      0.45 o 
  -3  -2   4       23.26       23.32      0.94 o 
  -2  -2   4       52.81       57.01      2.16 o 
  -1  -2   4       51.22       48.88      1.47 o 
   0  -2   4      148.53      155.70      6.13 o 
   1  -2   4      215.04      206.02      4.00 o 
   2  -2   4        1.92        0.81      0.19 o 
   3  -2   4       45.94       44.07      1.58 o 
   4  -2   4       14.33       14.12      0.58 o 
   5  -2   4        3.37        3.83      0.35 o 
   6  -2   4        7.40        6.67      0.45 o 
   7  -2   4        1.05        1.48      0.48 o 
  -7  -1   4        1.53        2.32      0.48 o 
  -6  -1   4       43.20       48.42      1.45 o 
  -5  -1   4       34.75       33.35      1.23 o 
  -4  -1   4        1.54        1.55      0.29 o 
  -3  -1   4      286.96      297.21      6.66 o 
  -2  -1   4        4.99        6.77      0.29 o 
  -1  -1   4      677.17      688.09     20.95 o 
   0  -1   4      179.83      177.51      3.39 o 
   1  -1   4       16.88       18.41      0.85 o 
   2  -1   4       34.55       31.57      1.32 o 
   3  -1   4        0.27        0.48      0.19 o 
   4  -1   4       22.37       24.73      1.00 o 
   5  -1   4        1.85        1.77      0.35 o 
   6  -1   4        0.28        0.39      0.29 o 
   7  -1   4        0.14        0.23      0.42 o 
  -8   0   4        9.96       10.99      0.74 o 
  -7   0   4        9.54       11.67      0.45 o 
  -6   0   4        3.16        2.67      0.32 o 
  -5   0   4       39.74       38.20      1.36 o 
  -4   0   4        3.36        3.09      0.26 o 
  -3   0   4      401.42      389.34      7.91 o 
  -2   0   4        4.99        5.00      0.26 o 
  -1   0   4      224.20      235.43      3.95 o 
   0   0   4      966.69     1005.46     10.41 o 
   1   0   4       11.44       10.83      0.40 o 
   2   0   4        0.31        0.64      0.16 o 
   3   0   4       19.52       19.61      0.84 o 
   4   0   4        2.22        2.55      0.32 o 
   5   0   4       10.68       11.09      0.52 o 
   6   0   4       12.14       12.31      0.52 o 
   7   0   4        2.13        2.26      0.52 o 
  -8   1   4        0.88        1.35      0.42 o 
  -7   1   4        8.60        9.22      0.42 o 
  -6   1   4       16.99       17.25      0.61 o 
  -5   1   4        2.00        2.93      0.26 o 
  -4   1   4       41.55       39.44      1.48 o 
  -3   1   4      552.77      567.41      9.83 o 
  -2   1   4       98.20      106.18      4.18 o 
  -1   1   4      177.98      215.61      7.08 o 
   0   1   4      222.66      235.58      4.41 o 
   1   1   4       92.17       92.84      3.12 o 
   2   1   4       54.02       58.75      2.23 o 
   3   1   4       96.28       97.30      3.62 o 
   4   1   4       22.15       23.54      0.87 o 
   5   1   4        0.34        0.68      0.29 o 
   6   1   4        1.47        2.48      0.71 o 
  -8   2   4        7.07        7.35      0.58 o 
  -7   2   4        1.29        1.10      0.26 o 
  -6   2   4        0.36        0.03      0.26 o 
  -5   2   4       27.67       26.58      1.03 o 
  -4   2   4      140.32      131.26      4.50 o 
  -3   2   4       12.21       12.77      0.61 o 
  -2   2   4      138.65      154.32      5.29 o 
  -1   2   4        6.39        9.10      0.24 o 
   0   2   4      720.79      818.43      8.86 o 
   1   2   4       86.70       87.32      4.53 o 
   2   2   4       79.38       74.34      3.39 o 
   3   2   4        7.64        7.54      0.42 o 
   4   2   4        0.68        0.58      0.32 o 
   5   2   4       19.09       21.15      0.93 o 
   6   2   4        1.69        1.10      0.68 o 
  -8   3   4        5.44        5.22      0.55 o 
  -7   3   4       14.58       14.80      0.52 o 
  -6   3   4        3.75        3.96      0.35 o 
  -5   3   4      132.02      134.02      3.69 o 
  -4   3   4       14.60       15.54      0.87 o 
  -3   3   4       18.74       23.31      1.00 o 
  -2   3   4        2.12        1.97      0.23 o 
  -1   3   4        9.35       10.35      0.68 o 
   0   3   4       20.06       25.25      0.76 o 
   1   3   4        0.30        0.92      0.21 o 
   2   3   4       99.88      106.05      3.33 o 
   3   3   4        0.01        0.42      0.26 o 
   4   3   4        4.41        4.19      0.42 o 
   5   3   4        7.11        7.61      0.71 o 
  -8   4   4        2.54        2.26      0.48 o 
  -7   4   4        1.28        1.35      0.29 o 
  -6   4   4        4.14        4.03      0.39 o 
  -5   4   4       32.50       29.29      1.06 o 
  -4   4   4        0.07        0.06      0.32 o 
  -3   4   4       59.46       56.81      1.97 o 
  -2   4   4        3.96        3.77      0.29 o 
  -1   4   4       81.13      124.63      3.04 o 
   0   4   4       59.73       64.25      2.68 o 
   1   4   4       26.68       26.91      1.32 o 
   2   4   4       38.85       38.03      1.71 o 
   3   4   4       14.86       13.83      0.55 o 
   4   4   4        0.30        0.35      0.39 o 
  -8   5   4        0.36        0.74      0.48 o 
  -7   5   4        1.84        2.13      0.35 o 
  -6   5   4        0.15       -0.29      0.29 o 
  -5   5   4       24.54       21.93      0.84 o 
  -4   5   4       22.37       21.09      0.90 o 
  -3   5   4       47.48       42.99      1.58 o 
  -2   5   4        3.93        3.00      0.32 o 
  -1   5   4       78.41       94.00      5.44 o 
   0   5   4       90.96       83.83      1.93 o 
   1   5   4       53.45       49.84      1.30 o 
   2   5   4        0.08        0.39      0.23 o 
   3   5   4        2.13        1.93      0.45 o 
  -8   6   4        6.31        2.96      0.71 o 
  -7   6   4        8.34        8.06      0.68 o 
  -6   6   4       16.44       16.54      0.58 o 
  -5   6   4       72.67       68.39      2.13 o 
  -4   6   4       46.80       47.34      1.97 o 
  -3   6   4       12.62       12.25      0.52 o 
  -2   6   4      136.58      166.20      3.46 o 
  -1   6   4       41.10       44.09      1.31 o 
   0   6   4        0.70        0.30      0.17 o 
   1   6   4        0.52        0.29      0.17 o 
   2   6   4        0.10        0.06      0.42 o 
  -7   7   4        0.27        0.35      0.48 o 
  -6   7   4        0.22        0.39      0.26 o 
  -5   7   4       56.58       51.92      1.42 o 
  -4   7   4        0.54        0.00      0.39 o 
  -3   7   4      138.31      130.78      2.43 o 
  -2   7   4        0.07        0.45      0.26 o 
  -1   7   4        0.01        0.21      0.35 o 
   0   7   4        0.33        0.23      0.24 o 
   1   7   4        2.55        2.55      0.39 o 
  -6   8   4        0.01       -0.10      0.52 o 
  -5   8   4        0.50        0.74      0.35 o 
  -4   8   4        0.02        0.39      0.52 o 
  -3   8   4        0.03       -0.29      0.48 o 
  -2   8   4        2.93        4.61      0.55 o 
  -1   8   4        0.95        0.77      0.28 o 
  -4   9   4        1.25        0.19      0.68 o 
   1  -9   5        0.51        0.18      0.26 o 
   2  -9   5       10.07       11.09      0.64 o 
   3  -9   5        4.27        4.77      0.48 o 
   4  -9   5       20.30       21.41      0.84 o 
   5  -9   5        2.20        2.29      0.55 o 
  -1  -8   5        2.12        2.76      0.79 o 
   0  -8   5        3.33        3.92      0.38 o 
   1  -8   5        7.32        7.15      0.27 o 
   2  -8   5        1.27        1.19      0.26 o 
   3  -8   5       37.09       38.96      1.16 o 
   4  -8   5        8.03        9.06      0.42 o 
   5  -8   5        0.96        1.26      0.39 o 
   6  -8   5        2.05        2.32      0.55 o 
  -3  -7   5        0.03        0.45      0.42 o 
  -2  -7   5        8.93        8.80      0.64 o 
  -1  -7   5        0.22       -0.14      0.14 o 
   0  -7   5       26.27       28.72      1.00 o 
   1  -7   5        6.94        6.75      0.27 o 
   2  -7   5       42.75       45.68      1.61 o 
   3  -7   5        0.06        0.61      0.23 o 
   4  -7   5        1.93        2.80      0.29 o 
   5  -7   5       13.47       14.60      0.48 o 
   6  -7   5        0.82        0.52      0.52 o 
   7  -7   5        0.23        0.35      0.52 o 
  -4  -6   5        0.48        0.61      0.48 o 
  -3  -6   5        2.02        2.00      0.42 o 
  -2  -6   5        2.17        2.19      0.29 o 
  -1  -6   5       90.04       79.76      1.50 o 
   0  -6   5        0.14       -0.15      0.27 o 
   1  -6   5       29.23       31.01      1.03 o 
   2  -6   5        3.51        3.19      0.29 o 
   3  -6   5       10.59       10.80      0.42 o 
   4  -6   5        2.52        2.96      0.39 o 
   5  -6   5        0.01        0.00      0.23 o 
   6  -6   5        8.54        9.28      0.42 o 
   7  -6   5        0.71       -0.06      0.42 o 
  -5  -5   5        1.90        2.71      0.58 o 
  -4  -5   5        7.18        6.48      0.55 o 
  -3  -5   5       30.47       28.12      1.35 o 
  -2  -5   5       49.98       42.44      1.84 o 
  -1  -5   5        0.12        0.13      0.21 o 
   0  -5   5       40.73       39.50      1.66 o 
   1  -5   5       14.85       15.41      0.52 o 
   2  -5   5        1.23        1.06      0.23 o 
   3  -5   5       36.55       37.84      1.45 o 
   4  -5   5       44.56       45.63      1.97 o 
   5  -5   5        4.67        5.22      0.39 o 
   6  -5   5        0.60        1.16      0.26 o 
   7  -5   5        1.39        1.32      0.45 o 
  -5  -4   5        0.03        0.39      0.42 o 
  -4  -4   5       38.13       36.29      1.29 o 
  -3  -4   5        1.50        0.74      0.26 o 
  -2  -4   5      116.21      113.39      3.14 o 
  -1  -4   5       14.91       14.80      0.66 o 
   0  -4   5       73.27       65.78      3.10 o 
   1  -4   5        6.47        8.12      0.25 o 
   2  -4   5       64.81       63.77      2.94 o 
   3  -4   5       49.57       50.16      2.42 o 
   4  -4   5        0.01       -0.10      0.42 o 
   5  -4   5        1.31        1.51      0.26 o 
   6  -4   5        5.01        4.83      0.39 o 
   7  -4   5       15.63       16.54      0.81 o 
  -6  -3   5       10.45       12.28      0.71 o 
  -5  -3   5       14.82       16.12      0.52 o 
  -4  -3   5       68.39       66.32      2.16 o 
  -3  -3   5        4.31        4.80      0.32 o 
  -2  -3   5       26.81       24.19      1.03 o 
  -1  -3   5       61.52       66.30      2.23 o 
   0  -3   5       80.31       94.75      2.75 o 
   1  -3   5        0.03        0.02      0.21 o 
   2  -3   5       14.18       15.99      0.84 o 
   3  -3   5       50.77       48.59      1.81 o 
   4  -3   5        0.14        0.55      0.29 o 
   5  -3   5        2.62        2.38      0.32 o 
   6  -3   5        0.04       -0.03      0.26 o 
   7  -3   5        0.60        1.00      0.45 o 
  -7  -2   5        0.00       -0.03      0.39 o 
  -6  -2   5       35.94       38.96      1.03 o 
  -5  -2   5       12.53       14.02      0.52 o 
  -4  -2   5      105.13       98.00      2.97 o 
  -3  -2   5       88.68       85.74      3.23 o 
  -2  -2   5        8.33        9.38      0.35 o 
  -1  -2   5      387.35      419.19      5.74 o 
   0  -2   5        8.31        8.53      0.23 o 
   1  -2   5      457.68      448.33     14.97 o 
   2  -2   5       68.70       65.81      2.29 o 
   3  -2   5        6.16        5.54      0.39 o 
   4  -2   5       10.47        9.41      0.45 o 
   5  -2   5        1.73        2.38      0.32 o 
   6  -2   5        3.43        3.29      0.39 o 
   7  -2   5        0.01        0.10      0.52 o 
  -7  -1   5        1.38        1.22      0.52 o 
  -6  -1   5       29.03       31.18      1.10 o 
  -5  -1   5       45.59       45.43      1.87 o 
  -4  -1   5        3.69        3.64      0.32 o 
  -3  -1   5        6.31        7.09      0.32 o 
  -2  -1   5       38.15       33.76      1.29 o 
  -1  -1   5      603.75      643.26     14.96 o 
   0  -1   5       43.66       45.81      1.22 o 
   1  -1   5       66.71       69.92      2.99 o 
   2  -1   5      132.34      128.48      4.57 o 
   3  -1   5        7.08        8.03      0.39 o 
   4  -1   5        0.08        0.55      0.26 o 
   5  -1   5        2.55        2.29      0.35 o 
   6  -1   5        2.00        1.61      0.32 o 
   7  -1   5        1.80        2.19      0.52 o 
  -7   0   5       31.24       36.54      1.00 o 
  -6   0   5        0.37        0.16      0.23 o 
  -5   0   5       15.06       13.06      0.48 o 
  -4   0   5       51.03       46.36      1.61 o 
  -3   0   5       41.35       36.93      1.45 o 
  -2   0   5      177.15      181.25      5.59 o 
  -1   0   5      544.31      617.77     15.32 o 
   0   0   5      131.90      142.85      3.62 o 
   1   0   5      135.65      143.79      4.17 o 
   2   0   5      154.52      142.34      4.74 o 
   3   0   5       10.04        9.38      0.45 o 
   4   0   5       30.16       30.83      1.10 o 
   5   0   5        8.05        8.02      0.45 o 
   6   0   5        6.11        5.12      0.61 o 
  -8   1   5        3.20        4.90      0.58 o 
  -7   1   5       23.16       27.11      0.93 o 
  -6   1   5       56.27       60.32      1.84 o 
  -5   1   5       12.92       11.83      0.45 o 
  -4   1   5       12.57       11.67      0.52 o 
  -3   1   5       80.68       82.74      3.56 o 
  -2   1   5      320.90      356.86      7.75 o 
  -1   1   5        3.74        4.40      0.18 o 
   0   1   5      102.80      119.92      3.34 o 
   1   1   5        0.40        0.82      0.15 o 
   2   1   5      147.60      143.98      4.57 o 
   3   1   5       19.25       17.99      0.74 o 
   4   1   5       35.10       34.51      1.68 o 
   5   1   5        0.01       -0.23      0.26 o 
   6   1   5        0.70        1.26      0.55 o 
  -8   2   5        0.58        0.81      0.42 o 
  -7   2   5       25.64       26.63      1.00 o 
  -6   2   5        9.58       10.31      0.45 o 
  -5   2   5       66.75       70.21      2.55 o 
  -4   2   5        7.90        9.25      0.42 o 
  -3   2   5      338.92      340.67      7.16 o 
  -2   2   5        3.84        7.19      0.32 o 
  -1   2   5       11.95       19.74      0.63 o 
   0   2   5        0.28        0.18      0.18 o 
   1   2   5        1.48        0.93      0.16 o 
   2   2   5       10.17       11.96      0.55 o 
   3   2   5        0.29        1.10      0.29 o 
   4   2   5       34.59       38.57      1.45 o 
   5   2   5        0.37        0.26      0.39 o 
  -8   3   5        5.80        5.61      0.64 o 
  -7   3   5        3.51        3.48      0.32 o 
  -6   3   5       11.40       10.57      0.48 o 
  -5   3   5        8.70       10.02      0.45 o 
  -4   3   5       22.32       22.22      0.97 o 
  -3   3   5       17.71       14.32      0.55 o 
  -2   3   5        8.85        9.06      0.52 o 
  -1   3   5       59.70       66.01      1.81 o 
   0   3   5       11.08       11.75      0.40 o 
   1   3   5       89.28       95.35      3.52 o 
   2   3   5       25.10       23.99      0.87 o 
   3   3   5       28.24       27.86      1.39 o 
   4   3   5        4.59        5.28      0.61 o 
   5   3   5        4.94        4.35      0.77 o 
  -8   4   5        0.04        0.23      0.39 o 
  -7   4   5       22.35       21.89      1.03 o 
  -6   4   5        7.84        6.86      0.42 o 
  -5   4   5        8.15        6.93      0.45 o 
  -4   4   5        1.95        1.74      0.32 o 
  -3   4   5      139.87      140.64      4.05 o 
  -2   4   5       19.59       24.86      1.03 o 
  -1   4   5       69.17       72.96      5.80 o 
   0   4   5       19.21       16.37      0.68 o 
   1   4   5       36.45       39.54      1.69 o 
   2   4   5       57.36       54.83      1.81 o 
   3   4   5       18.40       17.05      0.55 o 
   4   4   5        0.21       -0.06      0.45 o 
  -8   5   5        3.76        3.83      0.52 o 
  -7   5   5       17.05       15.63      0.81 o 
  -6   5   5       41.06       38.77      1.42 o 
  -5   5   5       36.65       32.35      1.13 o 
  -4   5   5       26.56       25.44      1.03 o 
  -3   5   5      168.84      170.55      3.82 o 
  -2   5   5       87.38       97.81      2.97 o 
  -1   5   5       66.81       75.31      1.76 o 
   0   5   5       97.57       99.79      1.85 o 
   1   5   5       31.10       28.74      0.89 o 
   2   5   5        0.17        0.16      0.23 o 
   3   5   5        0.48        0.77      0.39 o 
  -7   6   5       63.36       58.51      1.42 o 
  -6   6   5       12.77       14.05      0.55 o 
  -5   6   5        0.02       -0.23      0.35 o 
  -4   6   5        2.09        1.90      0.32 o 
  -3   6   5       55.49       49.57      1.81 o 
  -2   6   5        2.20        3.42      0.39 o 
  -1   6   5      112.64      110.47      2.17 o 
   0   6   5        0.05        0.23      0.19 o 
   1   6   5        0.55        0.44      0.28 o 
   2   6   5        0.52        0.93      0.45 o 
  -7   7   5       32.15       31.38      1.13 o 
  -6   7   5        0.84        0.71      0.52 o 
  -5   7   5        0.38        0.58      0.26 o 
  -4   7   5        0.63        0.81      0.29 o 
  -3   7   5        0.67        1.35      0.26 o 
  -2   7   5        2.30        2.03      0.32 o 
  -1   7   5        0.33        0.64      0.30 o 
   0   7   5        4.18        4.82      0.41 o 
  -6   8   5        0.51        0.32      0.52 o 
  -5   8   5        0.54        1.51      0.55 o 
  -4   8   5       13.88       12.99      0.84 o 
  -3   8   5        1.72        1.64      0.48 o 
  -2   8   5        0.52        0.23      0.39 o 
   1  -9   6        0.40        0.36      0.33 o 
   2  -9   6        1.38        1.58      0.42 o 
   3  -9   6        1.67        1.80      0.45 o 
   4  -9   6        0.41        0.68      0.39 o 
  -1  -8   6        0.66        0.39      0.29 o 
   0  -8   6        7.12        7.25      0.39 o 
   1  -8   6        0.64        0.71      0.31 o 
   2  -8   6       18.20       20.05      0.77 o 
   3  -8   6        3.85        4.16      0.48 o 
   4  -8   6       14.34       15.34      0.74 o 
   5  -8   6        1.45        1.51      0.45 o 
   6  -8   6        0.36        1.22      0.52 o 
  -2  -7   6        0.33        0.32      0.32 o 
  -1  -7   6        0.30        0.23      0.15 o 
   0  -7   6        0.01        0.08      0.17 o 
   1  -7   6       55.83       55.00      1.09 o 
   2  -7   6        0.43        0.19      0.23 o 
   3  -7   6       10.09       10.67      0.45 o 
   4  -7   6        0.13       -0.23      0.23 o 
   5  -7   6        2.76        3.38      0.29 o 
   6  -7   6        1.72        1.03      0.42 o 
  -3  -6   6        3.99        3.87      0.48 o 
  -2  -6   6       13.63       13.34      0.45 o 
  -1  -6   6       46.31       49.09      1.19 o 
   0  -6   6       61.80       61.06      1.35 o 
   1  -6   6        0.72        0.82      0.18 o 
   2  -6   6       11.31       13.34      0.48 o 
   3  -6   6        2.18        2.29      0.26 o 
   4  -6   6        1.03        1.10      0.26 o 
   5  -6   6       10.33       10.60      0.42 o 
   6  -6   6        6.34        6.70      0.58 o 
   7  -6   6        0.18        0.26      0.42 o 
  -4  -5   6        0.66        1.10      0.35 o 
  -3  -5   6        2.39        3.19      0.29 o 
  -2  -5   6       49.46       45.11      1.65 o 
  -1  -5   6        1.12        0.05      0.16 o 
   0  -5   6       87.77       88.19      1.97 o 
   1  -5   6        5.76        5.65      0.44 o 
   2  -5   6       10.68        9.80      0.42 o 
   3  -5   6        6.73        6.64      0.35 o 
   4  -5   6        8.96       10.64      0.45 o 
   5  -5   6        5.65        5.67      0.35 o 
   6  -5   6        1.00        0.32      0.26 o 
   7  -5   6        0.04        0.26      0.48 o 
  -5  -4   6        0.00        0.77      0.39 o 
  -4  -4   6       26.83       25.67      0.97 o 
  -3  -4   6       53.26       52.77      1.77 o 
  -2  -4   6      123.45      115.20      2.91 o 
  -1  -4   6        5.30        4.87      0.50 o 
   0  -4   6       25.79       26.80      1.76 o 
   1  -4   6       67.86       65.87      3.08 o 
   2  -4   6       47.57       52.09      2.58 o 
   3  -4   6        8.17        8.57      0.42 o 
   4  -4   6        0.13        0.13      0.26 o 
   5  -4   6        4.92        4.38      0.32 o 
   6  -4   6        0.00        0.61      0.26 o 
   7  -4   6        0.06        0.13      0.55 o 
  -6  -3   6        0.03        0.13      0.52 o 
  -5  -3   6        0.15        0.45      0.29 o 
  -4  -3   6       74.09       74.56      1.94 o 
  -3  -3   6       40.56       44.17      1.90 o 
  -2  -3   6      106.44       99.65      3.17 o 
  -1  -3   6       72.17       72.27      2.60 o 
   0  -3   6       16.63       17.98      0.51 o 
   1  -3   6      225.17      214.20      9.20 o 
   2  -3   6        4.72        4.29      0.29 o 
   3  -3   6      131.93      135.41      3.63 o 
   4  -3   6       10.93       10.51      0.45 o 
   5  -3   6        0.08        0.00      0.23 o 
   6  -3   6        2.58        2.19      0.29 o 
   7  -3   6        0.33        1.13      0.45 o 
  -6  -2   6        8.67        9.41      0.61 o 
  -5  -2   6       10.91       12.12      0.48 o 
  -4  -2   6       43.40       44.56      1.90 o 
  -3  -2   6       89.98       88.69      3.01 o 
  -2  -2   6        1.02        1.06      0.23 o 
  -1  -2   6       11.64       11.53      0.63 o 
   0  -2   6       75.24       68.20      2.26 o 
   1  -2   6      208.83      203.49      5.01 o 
   2  -2   6       19.48       18.44      0.87 o 
   3  -2   6        2.99        2.74      0.29 o 
   4  -2   6        7.80        8.83      0.45 o 
   5  -2   6        3.87        2.29      0.32 o 
   6  -2   6        0.15       -0.42      0.42 o 
  -7  -1   6        0.24        0.23      0.42 o 
  -6  -1   6        1.04        1.19      0.26 o 
  -5  -1   6       89.05       86.71      2.16 o 
  -4  -1   6       31.44       32.51      1.16 o 
  -3  -1   6       11.40       14.12      0.45 o 
  -2  -1   6       45.93       40.77      1.52 o 
  -1  -1   6       55.86       52.56      1.39 o 
   0  -1   6       98.98      104.37      2.84 o 
   1  -1   6      123.81      130.37      3.11 o 
   2  -1   6       75.58       78.75      3.23 o 
   3  -1   6       35.55       34.45      1.39 o 
   4  -1   6       46.22       51.11      2.03 o 
   5  -1   6        1.31        1.35      0.29 o 
   6  -1   6       12.24       11.22      0.77 o 
  -7   0   6        1.70        2.51      0.48 o 
  -6   0   6       11.73       13.92      0.48 o 
  -5   0   6       33.57       32.96      1.13 o 
  -4   0   6      213.72      209.80      4.51 o 
  -3   0   6       70.19       65.88      2.94 o 
  -2   0   6       64.89       66.01      3.10 o 
  -1   0   6      116.93      112.36      4.86 o 
   0   0   6      191.15      209.04      4.02 o 
   1   0   6        2.57        2.75      0.23 o 
   2   0   6       48.05       50.61      1.81 o 
   3   0   6        0.84        0.55      0.26 o 
   4   0   6       13.91       13.96      0.55 o 
   5   0   6        1.49        1.39      0.29 o 
   6   0   6       10.40       10.06      0.74 o 
  -7   1   6        7.63        8.96      0.61 o 
  -6   1   6        6.93        7.09      0.39 o 
  -5   1   6       54.54       52.81      2.00 o 
  -4   1   6        5.68        6.93      0.39 o 
  -3   1   6      117.96      107.01      3.75 o 
  -2   1   6       13.49       17.57      0.77 o 
  -1   1   6      331.46      363.01      5.14 o 
   0   1   6        0.04        0.29      0.15 o 
   1   1   6        2.05        1.87      0.18 o 
   2   1   6        0.24       -0.13      0.19 o 
   3   1   6        0.00       -0.26      0.26 o 
   4   1   6        6.72        6.28      0.45 o 
   5   1   6        0.02        0.52      0.42 o 
  -8   2   6       26.52       25.70      1.03 o 
  -7   2   6        9.80       10.12      0.42 o 
  -6   2   6       11.54       11.60      0.48 o 
  -5   2   6        0.30        0.19      0.26 o 
  -4   2   6       26.63       24.12      0.90 o 
  -3   2   6       29.79       32.93      1.26 o 
  -2   2   6       51.53       47.46      1.74 o 
  -1   2   6        0.54        1.79      0.34 o 
   0   2   6       20.21       18.82      0.59 o 
   1   2   6       30.78       33.04      1.60 o 
   2   2   6        4.39        3.03      0.52 o 
   3   2   6       50.32       51.76      1.77 o 
   4   2   6        5.15        4.74      0.39 o 
   5   2   6       15.08       13.51      0.81 o 
  -8   3   6        8.94        9.64      0.64 o 
  -7   3   6       25.84       25.89      0.90 o 
  -6   3   6        3.90        4.70      0.39 o 
  -5   3   6       74.97       63.82      1.97 o 
  -4   3   6       54.32       53.07      2.26 o 
  -3   3   6       27.67       28.58      1.13 o 
  -2   3   6        6.74        8.25      0.42 o 
  -1   3   6      202.57      219.78      3.45 o 
   0   3   6        0.38        0.45      0.18 o 
   1   3   6       20.33       19.64      0.50 o 
   2   3   6       27.46       27.15      0.90 o 
   3   3   6        8.62        7.86      0.45 o 
   4   3   6       21.02       19.31      0.93 o 
  -8   4   6        4.13        6.32      0.74 o 
  -7   4   6       36.34       33.19      1.06 o 
  -6   4   6        1.31        0.93      0.32 o 
  -5   4   6       63.34       55.82      2.00 o 
  -4   4   6      133.00      131.15      3.27 o 
  -3   4   6       81.68       74.53      2.65 o 
  -2   4   6       15.53       16.41      0.58 o 
  -1   4   6      167.55      172.39      2.70 o 
   0   4   6       82.34       80.97      3.21 o 
   1   4   6       90.27       83.82      1.52 o 
   2   4   6       31.24       28.31      1.10 o 
   3   4   6       12.17       12.02      0.77 o 
  -7   5   6       43.76       47.19      1.23 o 
  -6   5   6        3.94        3.54      0.35 o 
  -5   5   6      192.59      174.86      2.88 o 
  -4   5   6       12.59       13.28      0.55 o 
  -3   5   6        0.06        0.29      0.26 o 
  -2   5   6        3.77        3.45      0.35 o 
  -1   5   6       28.68       26.59      0.60 o 
   0   5   6        3.01        3.63      0.25 o 
   1   5   6       39.77       36.83      0.80 o 
   2   5   6        0.02        0.00      0.42 o 
  -7   6   6        8.20        7.70      0.71 o 
  -6   6   6       26.20       24.67      0.94 o 
  -5   6   6       61.69       56.93      1.39 o 
  -4   6   6        9.38       10.12      0.48 o 
  -3   6   6        0.02        0.19      0.29 o 
  -2   6   6        3.11        3.77      0.32 o 
  -1   6   6        2.00        2.57      0.44 o 
   0   6   6        4.34        3.37      0.35 o 
   1   6   6        0.62        0.33      0.55 o 
  -6   7   6        0.31        0.29      0.61 o 
  -5   7   6        1.56        0.58      0.52 o 
  -4   7   6        1.52        2.29      0.48 o 
  -3   7   6        2.01        2.71      0.48 o 
  -2   7   6       16.48       20.98      0.84 o 
  -1   7   6        2.66        1.92      0.60 o 
  -4   8   6        0.34        0.77      0.71 o 
   0  -8   7        0.12       -0.05      0.25 o 
   1  -8   7        0.40        0.29      0.27 o 
   2  -8   7        2.15        1.84      0.45 o 
   3  -8   7       22.36       22.41      0.84 o 
   4  -8   7        0.52        0.55      0.39 o 
   5  -8   7        2.60        1.48      0.55 o 
  -2  -7   7        1.31        1.68      0.52 o 
  -1  -7   7        2.42        2.12      0.28 o 
   0  -7   7       14.91       14.84      0.48 o 
   1  -7   7       29.91       30.98      0.72 o 
   2  -7   7       37.25       36.74      1.13 o 
   3  -7   7        0.01       -0.13      0.19 o 
   4  -7   7        2.99        3.00      0.42 o 
   5  -7   7        0.08       -0.10      0.39 o 
   6  -7   7        0.18       -0.10      0.42 o 
  -3  -6   7        2.10        3.35      0.52 o 
  -2  -6   7        0.51        0.87      0.39 o 
  -1  -6   7       10.45       11.71      0.35 o 
   0  -6   7       44.48       41.59      1.15 o 
   1  -6   7        1.00        0.77      0.17 o 
   2  -6   7       30.87       29.77      1.29 o 
   3  -6   7        2.19        2.16      0.29 o 
   4  -6   7        0.35       -0.16      0.23 o 
   5  -6   7        1.43        1.74      0.39 o 
   6  -6   7        0.76        0.81      0.45 o 
  -4  -5   7        0.18        0.16      0.39 o 
  -3  -5   7        0.30        0.35      0.19 o 
  -2  -5   7       39.03       36.26      1.29 o 
  -1  -5   7       68.76       69.99      4.99 o 
   0  -5   7      112.65      108.32      1.87 o 
   1  -5   7        1.49        1.49      0.31 o 
   2  -5   7       17.67       20.73      0.81 o 
   3  -5   7       40.59       39.36      1.58 o 
   4  -5   7       17.79       16.60      0.58 o 
   5  -5   7        7.48        7.70      0.39 o 
   6  -5   7        0.02        0.26      0.45 o 
  -5  -4   7        2.03        2.13      0.42 o 
  -4  -4   7        2.96        2.74      0.29 o 
  -3  -4   7        1.05        1.64      0.29 o 
  -2  -4   7       81.26       76.13      2.13 o 
  -1  -4   7       53.26       59.12      1.52 o 
   0  -4   7       52.78       50.98      1.61 o 
   1  -4   7       17.51       18.82      0.98 o 
   2  -4   7       20.39       18.77      0.71 o 
   3  -4   7       64.12       59.70      2.10 o 
   4  -4   7        0.14        0.06      0.26 o 
   5  -4   7       28.96       28.96      1.10 o 
   6  -4   7        1.64        1.51      0.48 o 
  -5  -3   7        1.30        1.48      0.39 o 
  -4  -3   7       22.85       20.96      0.64 o 
  -3  -3   7       27.11       26.89      0.87 o 
  -2  -3   7       23.74       23.09      0.81 o 
  -1  -3   7       92.95       89.08      3.85 o 
   0  -3   7        0.01       -0.12      0.27 o 
   1  -3   7       12.42       11.29      0.31 o 
   2  -3   7       33.08       29.58      1.03 o 
   3  -3   7       38.08       38.26      1.87 o 
   4  -3   7        4.07        4.35      0.35 o 
   5  -3   7        0.00        0.29      0.23 o 
   6  -3   7        0.05       -0.42      0.42 o 
  -6  -2   7        6.60        7.90      0.58 o 
  -5  -2   7        0.03       -0.03      0.23 o 
  -4  -2   7       21.43       21.54      0.74 o 
  -3  -2   7      124.06      114.36      2.91 o 
  -2  -2   7      119.52      116.52      3.30 o 
  -1  -2   7        2.44        4.17      0.27 o 
   0  -2   7        5.84        5.14      0.23 o 
   1  -2   7        6.74        7.00      0.26 o 
   2  -2   7       14.05       13.93      0.61 o 
   3  -2   7       12.60       12.18      0.55 o 
   4  -2   7       28.88       33.05      1.48 o 
   5  -2   7        5.35        4.77      0.35 o 
   6  -2   7        8.40        9.38      0.68 o 
  -6  -1   7        1.90        1.39      0.35 o 
  -5  -1   7        7.90        8.83      0.42 o 
  -4  -1   7       21.12       19.57      0.74 o 
  -3  -1   7       21.86       20.31      0.74 o 
  -2  -1   7      319.98      325.54      5.77 o 
  -1  -1   7       85.99       78.23      2.24 o 
   0  -1   7       66.04       68.52      2.67 o 
   1  -1   7       80.01       75.74      3.67 o 
   2  -1   7       45.54       44.92      1.55 o 
   3  -1   7        7.07        7.51      0.42 o 
   4  -1   7       14.26       14.76      0.55 o 
   5  -1   7        0.31        0.10      0.23 o 
   6  -1   7        1.12        0.26      0.48 o 
  -7   0   7        3.29        2.93      0.58 o 
  -6   0   7       38.04       37.54      1.03 o 
  -5   0   7       30.52       33.15      1.42 o 
  -4   0   7       20.98       23.12      0.68 o 
  -3   0   7       70.00       59.46      2.45 o 
  -2   0   7        0.76        0.64      0.23 o 
  -1   0   7       58.92       56.36      2.89 o 
   0   0   7        9.02       11.44      0.32 o 
   1   0   7      116.47      122.51      2.61 o 
   2   0   7        0.05        0.39      0.23 o 
   3   0   7        0.55        1.03      0.26 o 
   4   0   7        0.02       -0.23      0.26 o 
   5   0   7        0.61        0.32      0.39 o 
  -7   1   7        2.87        3.71      0.52 o 
  -6   1   7       83.79       79.22      1.55 o 
  -5   1   7       10.97       11.28      0.45 o 
  -4   1   7       16.34       18.79      0.71 o 
  -3   1   7       12.40       11.86      0.45 o 
  -2   1   7       19.53       15.93      0.58 o 
  -1   1   7       46.48       53.87      1.27 o 
   0   1   7       42.53       40.96      1.53 o 
   1   1   7        7.38        6.76      0.34 o 
   2   1   7        9.90       10.06      0.45 o 
   3   1   7        6.80        6.32      0.42 o 
   4   1   7        0.26        0.42      0.26 o 
   5   1   7       18.24       15.41      0.90 o 
  -7   2   7       23.93       28.15      1.00 o 
  -6   2   7       10.93       10.18      0.45 o 
  -5   2   7       71.51       68.16      1.94 o 
  -4   2   7        8.34        8.28      0.42 o 
  -3   2   7      153.49      147.21      3.72 o 
  -2   2   7      124.74      123.04      3.56 o 
  -1   2   7       49.13       49.09      1.33 o 
   0   2   7        4.89        4.29      0.28 o 
   1   2   7       86.37       85.64      2.94 o 
   2   2   7        5.96        5.54      0.39 o 
   3   2   7        0.84        1.06      0.29 o 
   4   2   7       17.72       18.41      0.87 o 
  -7   3   7        0.08        0.29      0.45 o 
  -6   3   7       10.93       10.67      0.45 o 
  -5   3   7       86.97       80.47      2.10 o 
  -4   3   7        4.95        3.61      0.35 o 
  -3   3   7      158.59      159.80      3.50 o 
  -2   3   7      156.03      180.07      3.89 o 
  -1   3   7      104.77       99.35      2.08 o 
   0   3   7        2.39        2.66      0.23 o 
   1   3   7       82.51       83.66      2.97 o 
   2   3   7       38.27       33.42      1.19 o 
   3   3   7       48.07       47.10      1.26 o 
  -7   4   7        9.02        9.57      0.77 o 
  -6   4   7        3.40        3.64      0.35 o 
  -5   4   7       97.09       97.41      2.04 o 
  -4   4   7        6.39        6.64      0.48 o 
  -3   4   7      328.87      308.28      4.33 o 
  -2   4   7        1.12        0.61      0.32 o 
  -1   4   7        0.01        0.11      0.23 o 
   0   4   7        2.43        2.25      0.22 o 
   1   4   7        9.86        8.45      0.30 o 
   2   4   7        1.45        2.00      0.42 o 
  -7   5   7        0.08       -0.19      0.58 o 
  -6   5   7        0.57        1.22      0.42 o 
  -5   5   7        5.44        4.99      0.39 o 
  -4   5   7       40.61       39.87      1.32 o 
  -3   5   7       61.95       61.91      1.71 o 
  -2   5   7       19.29       23.08      0.71 o 
  -1   5   7        0.33        0.26      0.17 o 
   0   5   7        4.16        4.00      0.53 o 
   1   5   7        0.97        0.67      0.35 o 
  -6   6   7        0.27        0.58      0.61 o 
  -5   6   7        0.01        0.64      0.48 o 
  -4   6   7        3.80        3.54      0.52 o 
  -3   6   7        0.73        0.61      0.23 o 
  -2   6   7        1.70        2.06      0.55 o 
  -1   6   7        3.69        3.94      0.41 o 
   0   6   7        8.41        7.41      0.95 o 
  -5   7   7        6.70        7.12      0.74 o 
  -4   7   7       18.17       17.89      0.87 o 
  -3   7   7        0.33        1.42      0.48 o 
  -2   7   7        0.99        1.42      0.52 o 
   1  -8   8        0.05       -0.26      0.26 o 
   2  -8   8        9.37        9.73      0.64 o 
   3  -8   8       10.95       11.09      0.71 o 
  -1  -7   8        1.18        1.31      0.30 o 
   0  -7   8        0.02        0.10      0.26 o 
   1  -7   8       11.88       11.88      0.46 o 
   2  -7   8       26.09       24.57      0.84 o 
   3  -7   8        1.67        2.03      0.42 o 
   4  -7   8        8.62        9.09      0.74 o 
   5  -7   8        0.81        0.97      0.45 o 
  -3  -6   8        0.42        0.68      0.55 o 
  -2  -6   8        1.04        0.87      0.42 o 
  -1  -6   8        0.42        0.21      0.14 o 
   0  -6   8       30.06       30.06      0.74 o 
   1  -6   8       36.91       39.00      0.87 o 
   2  -6   8       52.58       51.79      1.39 o 
   3  -6   8        0.16       -0.10      0.23 o 
   4  -6   8        9.16        8.90      0.58 o 
   5  -6   8       12.32       12.34      0.74 o 
  -4  -5   8        0.09        0.71      0.45 o 
  -3  -5   8        6.03        6.38      0.55 o 
  -2  -5   8        9.41        8.51      0.39 o 
  -1  -5   8        1.46        2.03      0.21 o 
   0  -5   8       37.62       38.36      1.56 o 
   1  -5   8       39.68       40.40      1.76 o 
   2  -5   8       10.33        9.51      0.55 o 
   3  -5   8        1.85        1.39      0.29 o 
   4  -5   8       11.25       11.51      0.45 o 
   5  -5   8       12.38       11.47      0.68 o 
   6  -5   8        0.01       -0.35      0.35 o 
  -4  -4   8        7.49        6.57      0.71 o 
  -3  -4   8        0.93        0.61      0.26 o 
  -2  -4   8       21.35       17.86      0.58 o 
  -1  -4   8       26.99       25.12      0.62 o 
   0  -4   8        1.56        1.69      0.29 o 
   1  -4   8       55.27       55.20      2.70 o 
   2  -4   8        0.40        0.55      0.23 o 
   3  -4   8        1.45        1.19      0.29 o 
   4  -4   8        6.39        6.64      0.39 o 
   5  -4   8        5.00        3.71      0.52 o 
   6  -4   8        1.01        0.64      0.42 o 
  -5  -3   8        0.65        2.29      0.45 o 
  -4  -3   8       11.76       11.76      0.45 o 
  -3  -3   8        0.16        0.55      0.23 o 
  -2  -3   8       63.64       64.99      1.97 o 
  -1  -3   8       78.26       77.11      1.64 o 
   0  -3   8      117.19      121.45      2.16 o 
   1  -3   8        0.04        0.44      0.29 o 
   2  -3   8        0.72        0.81      0.23 o 
   3  -3   8        0.05        0.13      0.23 o 
   4  -3   8        1.70        1.74      0.29 o 
   5  -3   8        1.50        1.55      0.39 o 
   6  -3   8        8.13        8.28      0.71 o 
  -6  -2   8        4.89        4.99      0.68 o 
  -5  -2   8        4.19        4.41      0.48 o 
  -4  -2   8        8.16        7.77      0.39 o 
  -3  -2   8        9.27        8.22      0.42 o 
  -2  -2   8       14.16       11.86      0.45 o 
  -1  -2   8       14.49       14.18      0.35 o 
   0  -2   8      163.93      166.12      2.65 o 
   1  -2   8       36.53       34.34      0.84 o 
   2  -2   8       23.82       25.44      0.97 o 
   3  -2   8       21.02       20.76      0.68 o 
   4  -2   8        6.88        6.09      0.42 o 
   5  -2   8        5.50        4.64      0.55 o 
  -6  -1   8        0.28        0.58      0.32 o 
  -5  -1   8        7.22        7.99      0.42 o 
  -4  -1   8       96.85       94.00      2.07 o 
  -3  -1   8       70.45       73.14      2.26 o 
  -2  -1   8       15.67       15.05      0.52 o 
  -1  -1   8       55.96       50.74      2.16 o 
   0  -1   8       10.90       11.33      0.32 o 
   1  -1   8        7.51        7.11      0.27 o 
   2  -1   8        2.92        3.42      0.35 o 
   3  -1   8       23.30       25.08      0.81 o 
   4  -1   8        0.04       -0.03      0.26 o 
   5  -1   8        0.10       -0.42      0.42 o 
  -6   0   8        0.00       -0.10      0.35 o 
  -5   0   8       11.77       13.02      0.48 o 
  -4   0   8      161.42      152.85      2.72 o 
  -3   0   8        4.35        4.77      0.35 o 
  -2   0   8       21.25       25.44      0.90 o 
  -1   0   8       47.87       49.06      1.55 o 
   0   0   8        1.24        1.33      0.18 o 
   1   0   8       29.82       34.67      0.88 o 
   2   0   8       14.68       14.80      0.55 o 
   3   0   8        3.15        2.19      0.32 o 
   4   0   8        2.42        2.38      0.48 o 
   5   0   8        0.79        1.74      0.64 o 
  -7   1   8        1.66        1.29      0.42 o 
  -6   1   8       11.59        9.77      0.58 o 
  -5   1   8       59.64       61.90      1.52 o 
  -4   1   8        4.22        3.09      0.35 o 
  -3   1   8      106.42      107.24      2.81 o 
  -2   1   8        3.34        2.51      0.29 o 
  -1   1   8      168.52      166.59      2.62 o 
   0   1   8       77.91       77.75      1.81 o 
   1   1   8       43.12       43.85      1.28 o 
   2   1   8        2.41        2.48      0.32 o 
   3   1   8       19.38       19.25      0.90 o 
   4   1   8        7.29        7.61      0.68 o 
  -7   2   8        1.36        0.97      0.48 o 
  -6   2   8        1.81        1.35      0.42 o 
  -5   2   8       10.01        7.80      0.39 o 
  -4   2   8       12.84       11.93      0.48 o 
  -3   2   8      123.39      125.79      2.81 o 
  -2   2   8       30.21       26.87      0.84 o 
  -1   2   8      184.36      185.30      6.55 o 
   0   2   8       50.40       56.51      2.76 o 
   1   2   8       69.98       65.91      1.35 o 
   2   2   8        0.00        0.13      0.23 o 
   3   2   8       25.95       24.96      0.97 o 
  -7   3   8        1.78        1.84      0.55 o 
  -6   3   8        7.96        8.44      0.64 o 
  -5   3   8       29.70       26.57      1.03 o 
  -4   3   8       13.81       15.83      0.55 o 
  -3   3   8      106.24      108.02      2.46 o 
  -2   3   8       10.02        9.06      0.45 o 
  -1   3   8      269.83      266.60      2.64 o 
   0   3   8        2.19        2.33      0.37 o 
   1   3   8        0.29       -0.16      0.23 o 
   2   3   8        0.29        0.03      0.32 o 
   3   3   8        2.53        1.87      0.61 o 
  -7   4   8        6.38        6.25      0.61 o 
  -6   4   8        5.05        4.58      0.58 o 
  -5   4   8        0.23       -0.16      0.19 o 
  -4   4   8        0.43        1.48      0.26 o 
  -3   4   8        0.22        0.16      0.26 o 
  -2   4   8       31.00       29.48      1.26 o 
  -1   4   8       29.66       30.58      0.81 o 
   0   4   8       13.17       12.97      0.76 o 
   1   4   8        0.06        0.19      0.30 o 
   2   4   8        2.09        2.13      0.55 o 
  -6   5   8        0.13        0.32      0.45 o 
  -5   5   8        0.74        0.35      0.45 o 
  -4   5   8        0.41        1.03      0.39 o 
  -3   5   8        0.01       -0.06      0.19 o 
  -2   5   8       10.22       11.54      0.42 o 
  -1   5   8        0.11        0.15      0.27 o 
   0   5   8        1.24        1.65      0.32 o 
  -5   6   8        2.42        2.67      0.45 o 
  -4   6   8        0.35        0.48      0.42 o 
  -3   6   8       11.61       12.89      0.74 o 
  -2   6   8       23.36       26.34      0.93 o 
  -1   6   8        0.42        0.82      0.31 o 
   0  -7   9        1.11        1.04      0.28 o 
   1  -7   9        0.17        0.03      0.27 o 
   2  -7   9       11.69       11.80      0.71 o 
   3  -7   9       10.07       10.80      0.71 o 
  -2  -6   9        0.05        0.48      0.39 o 
  -1  -6   9        8.03        7.07      0.41 o 
   0  -6   9        8.24        7.98      0.42 o 
   1  -6   9        0.21        0.24      0.27 o 
   2  -6   9        6.89        7.73      0.55 o 
   3  -6   9       16.80       16.57      0.74 o 
   4  -6   9        0.47        1.45      0.48 o 
  -3  -5   9       13.21       16.31      0.77 o 
  -2  -5   9        8.78        7.32      0.58 o 
  -1  -5   9        0.42        0.53      0.18 o 
   0  -5   9        7.74        7.87      0.58 o 
   1  -5   9       11.16       11.46      0.45 o 
   2  -5   9        0.46        0.26      0.23 o 
   3  -5   9       14.94       15.89      0.81 o 
   4  -5   9        0.64        0.03      0.39 o 
   5  -5   9        0.01        0.16      0.39 o 
  -4  -4   9        0.16       -0.29      0.45 o 
  -3  -4   9        0.04        0.35      0.39 o 
  -2  -4   9        7.99        7.61      0.39 o 
  -1  -4   9        0.90        1.14      0.18 o 
   0  -4   9       57.00       57.41      1.18 o 
   1  -4   9       26.43       27.29      1.84 o 
   2  -4   9       45.81       49.91      1.42 o 
   3  -4   9        0.50        0.90      0.26 o 
   4  -4   9        3.30        3.32      0.52 o 
   5  -4   9        0.36        0.35      0.39 o 
  -5  -3   9       13.10       19.44      0.87 o 
  -4  -3   9        6.68        6.74      0.52 o 
  -3  -3   9        7.49        7.86      0.39 o 
  -2  -3   9       18.56       17.18      0.61 o 
  -1  -3   9        2.05        1.84      0.23 o 
   0  -3   9        3.45        3.92      0.26 o 
   1  -3   9       14.63       15.17      0.64 o 
   2  -3   9       40.43       43.68      1.52 o 
   3  -3   9        7.16        7.48      0.42 o 
   4  -3   9        5.01        5.45      0.61 o 
   5  -3   9        3.81        3.22      0.52 o 
  -5  -2   9        3.34        5.83      0.64 o 
  -4  -2   9        4.38        5.35      0.32 o 
  -3  -2   9       11.64       12.99      0.45 o 
  -2  -2   9      123.77      114.19      2.26 o 
  -1  -2   9       82.18       87.09      1.58 o 
   0  -2   9        0.86        0.87      0.21 o 
   1  -2   9       22.77       21.88      0.92 o 
   2  -2   9        6.93        7.15      0.42 o 
   3  -2   9        0.01        0.23      0.23 o 
   4  -2   9        0.93        0.81      0.48 o 
   5  -2   9        3.80        4.12      0.58 o 
  -6  -1   9        0.28        0.58      0.39 o 
  -5  -1   9        0.12        0.26      0.42 o 
  -4  -1   9        0.69        0.23      0.23 o 
  -3  -1   9       26.05       24.93      0.71 o 
  -2  -1   9      159.96      150.23      2.75 o 
  -1  -1   9        0.55        0.11      0.17 o 
   0  -1   9       18.08       20.24      1.13 o 
   1  -1   9       56.05       54.91      2.60 o 
   2  -1   9        0.23        0.39      0.26 o 
   3  -1   9       10.89       10.25      0.45 o 
   4  -1   9        2.81        2.80      0.52 o 
  -6   0   9        0.13        0.55      0.45 o 
  -5   0   9        2.94        2.90      0.42 o 
  -4   0   9       17.49       14.83      0.48 o 
  -3   0   9       63.74       64.72      1.81 o 
  -2   0   9        0.10        0.06      0.29 o 
  -1   0   9       88.24       88.09      1.64 o 
   0   0   9        0.23        0.51      0.20 o 
   1   0   9       94.34       91.06      1.51 o 
   2   0   9       17.07       15.73      0.55 o 
   3   0   9       22.20       21.96      0.87 o 
   4   0   9        0.64        1.10      0.45 o 
  -6   1   9        0.01        0.19      0.39 o 
  -5   1   9        2.66        2.87      0.26 o 
  -4   1   9        3.37        2.58      0.29 o 
  -3   1   9       54.76       50.12      1.61 o 
  -2   1   9        5.77        4.29      0.39 o 
  -1   1   9       87.38       92.32      2.29 o 
   0   1   9       26.73       27.07      1.92 o 
   1   1   9      108.22       99.58      1.42 o 
   2   1   9        3.83        3.22      0.35 o 
   3   1   9       25.40       24.60      0.97 o 
  -6   2   9        2.51        3.42      0.52 o 
  -5   2   9        1.56        0.87      0.32 o 
  -4   2   9        7.10        7.06      0.39 o 
  -3   2   9       36.11       37.35      1.32 o 
  -2   2   9       12.52       15.41      0.52 o 
  -1   2   9       50.42       49.23      1.74 o 
   0   2   9       11.74       11.33      0.34 o 
   1   2   9      111.76      108.11      1.28 o 
   2   2   9        2.99        2.03      0.45 o 
   3   2   9        0.18       -0.42      0.42 o 
  -6   3   9        0.72        0.81      0.42 o 
  -5   3   9       13.74       13.96      0.71 o 
  -4   3   9       16.22       16.73      0.52 o 
  -3   3   9        0.64        0.77      0.23 o 
  -2   3   9        0.27       -0.10      0.23 o 
  -1   3   9        0.83        0.53      0.39 o 
   0   3   9       10.61       10.06      0.31 o 
   1   3   9        6.70        5.75      0.40 o 
   2   3   9        4.18        4.48      0.74 o 
  -6   4   9        0.13        0.10      0.35 o 
  -5   4   9        6.12        4.22      0.61 o 
  -4   4   9        0.08        0.03      0.35 o 
  -3   4   9        0.04        0.19      0.39 o 
  -2   4   9        0.31        1.06      0.42 o 
  -1   4   9        0.18        0.72      0.26 o 
   0   4   9       10.76       10.55      0.49 o 
   1   4   9        0.00       -0.03      0.30 o 
  -5   5   9        1.64        2.03      0.45 o 
  -4   5   9        0.23        0.10      0.35 o 
  -3   5   9        2.60        3.32      0.48 o 
  -2   5   9        0.18       -0.10      0.55 o 
  -1   5   9       12.01       12.90      0.54 o 
  -1  -6  10       10.24       12.43      0.87 o 
   0  -6  10        4.24        3.05      0.68 o 
   1  -6  10        0.12        0.05      0.30 o 
   2  -6  10        0.69        0.71      0.39 o 
   3  -6  10        3.12        3.09      0.45 o 
  -2  -5  10        0.37        0.32      0.35 o 
  -1  -5  10        1.80        0.76      0.33 o 
   0  -5  10        0.76        0.58      0.31 o 
   1  -5  10        0.46        0.60      0.31 o 
   2  -5  10       23.40       27.21      0.93 o 
   3  -5  10        7.18        7.51      0.58 o 
   4  -5  10       10.41       11.70      0.71 o 
  -3  -4  10       21.20       28.69      0.93 o 
  -2  -4  10        4.13        2.90      0.39 o 
  -1  -4  10        3.88        4.04      0.33 o 
   0  -4  10       18.95       16.94      0.43 o 
   1  -4  10        0.52        0.26      0.19 o 
   2  -4  10        0.88        1.29      0.42 o 
   3  -4  10       10.21       10.15      0.68 o 
   4  -4  10        5.83        6.45      0.61 o 
  -4  -3  10        0.00       -0.03      0.35 o 
  -3  -3  10        2.81        3.06      0.42 o 
  -2  -3  10        7.95        9.83      0.39 o 
  -1  -3  10       10.81       11.89      0.32 o 
   0  -3  10       79.07       79.34      1.45 o 
   1  -3  10       44.82       45.65      2.29 o 
   2  -3  10        3.36        3.51      0.32 o 
   3  -3  10        3.58        3.16      0.48 o 
   4  -3  10        2.61        3.74      0.68 o 
  -4  -2  10        0.09        0.29      0.39 o 
  -3  -2  10        0.60        0.26      0.35 o 
  -2  -2  10        3.98        2.87      0.29 o 
  -1  -2  10       23.21       24.20      0.73 o 
   0  -2  10       88.94       86.15      1.84 o 
   1  -2  10        6.22        6.14      0.27 o 
   2  -2  10        9.65        8.90      0.42 o 
   3  -2  10       31.02       31.92      1.06 o 
   4  -2  10        0.12        0.03      0.42 o 
  -5  -1  10        2.26        3.00      0.48 o 
  -4  -1  10        1.66        1.97      0.39 o 
  -3  -1  10        4.28        5.03      0.35 o 
  -2  -1  10       13.44       11.31      0.45 o 
  -1  -1  10       24.14       27.95      1.64 o 
   0  -1  10        0.04       -0.16      0.16 o 
   1  -1  10       40.94       39.20      1.32 o 
   2  -1  10        0.11       -0.16      0.35 o 
   3  -1  10       32.56       29.80      1.03 o 
  -5   0  10        3.65        4.25      0.64 o 
  -4   0  10        0.05       -0.29      0.45 o 
  -3   0  10        3.52        4.64      0.35 o 
  -2   0  10        2.97        1.93      0.29 o 
  -1   0  10       68.39       64.17      1.95 o 
   0   0  10        1.28        1.40      0.19 o 
   1   0  10       31.50       32.97      0.95 o 
   2   0  10        8.04        9.18      0.68 o 
   3   0  10       41.09       37.87      1.19 o 
  -5   1  10        0.12       -0.19      0.52 o 
  -4   1  10        5.26        7.86      0.58 o 
  -3   1  10        0.84        0.23      0.19 o 
  -2   1  10        1.03        0.74      0.26 o 
  -1   1  10       13.00       13.16      0.35 o 
   0   1  10        1.90        2.26      0.21 o 
   1   1  10       12.24       11.99      0.52 o 
   2   1  10        6.68        6.80      0.71 o 
  -5   2  10        6.34        6.45      0.58 o 
  -4   2  10        0.58        1.80      0.42 o 
  -3   2  10       17.33       18.99      0.77 o 
  -2   2  10       19.18       18.96      0.52 o 
  -1   2  10        0.80        0.84      0.21 o 
   0   2  10        2.18        1.67      0.30 o 
   1   2  10        0.68        0.33      0.28 o 
  -5   3  10        1.71        3.19      0.52 o 
  -4   3  10        2.60        3.45      0.55 o 
  -3   3  10        4.09        2.19      0.45 o 
  -2   3  10        1.07        2.03      0.39 o 
  -1   3  10        0.03        0.25      0.29 o 
   0   3  10        0.04        0.32      0.32 o 
  -4   4  10        4.78        4.54      0.52 o 
  -3   4  10        2.11        2.51      0.45 o 
  -2   4  10        0.00        0.03      0.61 o 
  -1   4  10        1.39        1.24      0.28 o 
   0  -5  11        1.13        0.84      0.45 o 
   1  -5  11        0.29        0.12      0.29 o 
   2  -5  11        8.74        8.48      0.71 o 
  -2  -4  11        0.23        0.39      0.35 o 
  -1  -4  11        1.48        1.75      0.77 o 
   0  -4  11        4.54        5.37      0.95 o 
   1  -4  11        4.57        4.33      0.45 o 
   2  -4  11       30.12       29.92      1.03 o 
  -3  -3  11        8.93       12.47      0.77 o 
  -2  -3  11        0.00        0.77      0.35 o 
  -1  -3  11        0.16       -0.10      0.26 o 
   0  -3  11        5.45        5.64      0.42 o 
   1  -3  11        8.65        9.14      0.43 o 
   2  -3  11       31.04       32.44      1.03 o 
  -3  -2  11        6.01        7.57      0.55 o 
  -2  -2  11        2.25        2.51      0.48 o 
  -1  -2  11        3.57        3.25      0.35 o 
   0  -2  11        4.86        3.53      0.84 o 
   1  -2  11        2.53        3.00      0.42 o 
   2  -2  11        0.15        0.00      0.39 o 
  -4  -1  11        4.19        5.35      0.55 o 
  -3  -1  11        4.26        4.32      0.45 o 
  -2  -1  11        0.83        1.35      0.32 o 
  -1  -1  11        1.58        1.70      0.28 o 
   0  -1  11        0.81        0.69      0.35 o 
   1  -1  11       29.74       29.18      1.26 o 
   2  -1  11        0.44       -0.45      0.45 o 
  -4   0  11        1.70        1.77      0.52 o 
  -3   0  11        0.08       -0.06      0.45 o 
  -2   0  11        4.39        7.06      0.58 o 
  -1   0  11        0.63        0.44      0.26 o 
   0   0  11        0.38       -0.01      0.29 o 
   1   0  11        1.01        1.16      0.34 o 
  -4   1  11        5.94        7.51      0.74 o 
  -3   1  11        5.32        4.83      0.52 o 
  -2   1  11        0.00       -0.29      0.45 o 
  -1   1  11       11.22       11.45      0.49 o 
   0   1  11        9.05        8.63      0.63 o 
   1   1  11        0.18       -0.11      0.29 o 
  -4   2  11        1.43        1.51      0.42 o 
  -3   2  11        5.06        6.22      0.55 o 
  -2   2  11        4.84        6.12      0.58 o 
  -1   2  11        1.12        0.33      0.32 o 
   0   2  11        1.51        1.84      0.34 o 
  -1  -2  12        1.38        0.95      0.37 o 
   0  -2  12        1.34        1.31      0.28 o 
  -2  -1  12        0.47        0.45      0.39 o 
  -1  -1  12        0.74        0.59      0.28 o 
   0  -1  12        1.16        2.10      0.36 o 
  -1   0  12        0.88        0.37      0.27 o 
                                                 
